# Supplementary material for: Focal adhesion ribonucleoprotein complex proteins are major humoral cancer antigens and targets in autoimmune diseases
Source: Commun Biol. 2020 Oct 16;3:588. doi: 10.1038/s42003-020-01305-5 (PMC7567837; doi:10.1038/s42003-020-01305-5)
Supplement: Supplementary file 3 — Supplementary Data 1-7 [file 42003_2020_1305_MOESM3_ESM.xlsx]

## Sheet: Supplementary Data 1
Supplementary Data 1. Precise clinicopathological factors of 102 GC cases analyzed in this study.
Case ID	Protein Antigen	Hypermutator (ref #10)	SNV/Mb	EBV-associated gastric cancer	Lauren classification DGC or IGC	Age	Gender	Clinically apparent autoimmue diseases	Time-course of GC and autoimmune diseases	Inflammatory Bowel Disease	Reported food allergy	Disease history of lymphoma	Atrophic gastritis	Atrophic gastritis, gloss appearance	H.pylori infection test at the time of operation	PathoSeq count of H.pylori at the time of operation	PCR screening for H.pylori for surgically resected tissues	anti-H.pylori antibody test (any time point in the past in life)	post-operative Chemotherapy	neo-adjuvant Chemotherapy	Depth	LN metastasis	T	N	M	Stage (8th edition)	BCR entropy
1	PABPC1		1.06677		Diffuse-type (DGC)	64	M	-		-	-	-	+	open type	N/A	5.84216e-06	243.682	not tested	-		se	22/33	T4a	N3b	M1	IV	73.735
2			1.66805		Diffuse-type (DGC)	78	M	-		-	-	-	+	open type	N/A	1.81454e-07	0.000949106	not tested	-		m	0/19	T1a	N0	M0	IA	399.88
3			0.37121		Diffuse-type (DGC)	57	F	-		-	-	-	+	O-III	N/A	7.97065e-08	not tested	not tested	-		m	0/32	T1a	N0	M0	IA	167.335
4			1.56137		Diffuse-type (DGC)	78	M	-		-	-	Follicular lymphoma	+	O-III	N/A	0	0.00277914	not tested	-		sm2	2/17	T1b	N1	M0	IB	24.1327
5			1.43422		Diffuse-type (DGC)	67	M	-		-	-	-	+	C-II	N/A	0	not tested	not tested	+		mp	2/38	T2	N1	M0	IIA	114.514
6			1.21224		Diffuse-type (DGC)	60	M	-		-	-	-	+	C-III	rapid urea test: positive	4.87125e-07	2.04e-05	not tested	-		m	0/58	T1a	N0	M0	IA	244.035
7			0.269971		Diffuse-type (DGC)	59	M	-		-	-	-	+	O-II	N/A	7.52661e-05	not tested	not tested	-		sm2	5/34	T1b	N2	M0	IIA	69.3895
8			0.960097		Diffuse-type (DGC)	72	M	-		-	-	-	+	O-III	anti-H.pylori antibody test: positive	0.000223047	not tested	positive	-		mp	0/35	T2	N0	M0	IB	55.4184
9			0.742421		Diffuse-type (DGC)	55	M	-		-	-	-	+	O-II	N/A	4.55171e-06	not tested	not tested	+		se	0/42	T4a	N0	M0	IIB	35.8333
10			1.21224		Diffuse-type (DGC)	69	M	-		-	-	-	+	O-III	N/A	5.65981e-08	not tested	negative	+		mp	16/88	T2	N3b	M1	IV	134.625
11			2.74452		Diffuse-type (DGC)	82	M	-		-	-	-	+	open type	N/A	0.000148533	131.494	not tested	+		se	9/27	T4a	N3a	M1	IV	46.6572
12			0.494595		Diffuse-type (DGC)	62	M	-		-	-	-	+	atrophic gastritis, unclassified	N/A	0	4.21e-06	not tested	+		se	6/13	T4a	N2	M0	IIIA	26.0801
13	EZR		2.98697		Diffuse-type (DGC)	63	F	-		-	-	-	+	O-III	biopsy: positive	2.36083e-05	72.1965	not tested	+		se	3/55	T4a	N2	M0	IIIA	81.4941
14			1.34801		Diffuse-type (DGC)	39	F	-		-	-	-	+	C-II	N/A	5.12344e-08	0.4534	not tested	+		se	19/43	T4a	N3b	M1	IV	24.6283
15			0.610971		Diffuse-type (DGC)	44	F	-		-	-	-	+	open type	N/A	2.71636e-06	0.000228401	not tested	+		se	9/27	T4a	N3a	M1	IV	99.2182
16			0.872815		Diffuse-type (DGC)	75	F	Rheumatoid arthritis	found prior to the detection of GC	-	-	-	+	open type	N/A	0	2.47e-05	not tested	+		se	4/6	T4a	N2	M0	IIIA	66.434
17			1.06301		Diffuse-type (DGC)	54	F	-		-	-	-	+	atrophic gastritis, unclassified	N/A	6.55668e-07	0.000119463	not tested	+		se	8/21	T4a	N3a	M1	IV	458.479
18			0.236225		Diffuse-type (DGC)	63	F	-		-	-	-	+	C-III	rapid urea test: positive	1.15542e-07	0.0457164	not tested	+		se	0/34	T4a	N0	M0	IIB	178.389
19	LMNA		0.998889		Diffuse-type (DGC)	62	F	-		-	-	-	+	open type	state after eradication	1.48418e-07	0.00263836	not tested	+		ss	4/29	T3	N2	M0	IIIA	38.3206
20			0.814628		Diffuse-type (DGC)	69	M	-		-	-	-	+	closed type	N/A	2.25493e-08	0.000652767	negative	-	+	se	4/16	T4a	N2	M1	IV	104.509
21			2.3857		Diffuse-type (DGC)	77	F	-		-	-	-	+	O-III	N/A	2.15689e-08	4.72e-05	not tested	-		se	26/37	T4a	N3b	M1	IV	24.835
22	HSP90		1.73593		Diffuse-type (DGC)	85	M	-		-	-	-	+	O-III	N/A	3.87443e-08	1.86e-05	not tested	-		se	19/21	T4a	N3b	M1	IV	28.6204
23			2.96757		Diffuse-type (DGC)	74	M	-		-	-	-	+	O-II	N/A	3.15127e-06	91.7004	not tested	-		ss	1/33	T3	N1	M0	IIB	38.6189
24			1.93959		Diffuse-type (DGC)	64	F	-		-	-	-	+	O-II	biopsy: negative	4.26781e-08	not tested	not tested	+		sm2	27/50	T1b	N3b	M0	IIIB	101.974
25			1.69714		Diffuse-type (DGC)	72	M	-		-	-	-	+	No endoscopy data	N/A	2.05194e-06	2.29558	not tested	+		ss	3/38	T3	N2	M0	IIIA	20.1347
26	LMNA		1.06301		Diffuse-type (DGC)	47	M	-		-	-	-	+	atrophic gastritis, unclassified	N/A	1.60512e-07	not tested	not tested	+		ss	2/49	T3	N1	M0	IIB	86.4304
27		(no WES data)			Diffuse-type (DGC)	61	M	-		-	-	-	+	open type	N/A	0	0.0407758	positive	-		sm	0/68	T1b	N0	M0	IA	137.268
28			0.404957		Diffuse-type (DGC)	30	F	-		-	-	-	+	C-III	anti-H.pylori antibody test: positive	N/A	0.250669	negative	+		ss	0/75	T3	N0	M0	IIA	91.5428
29			0.640065		Diffuse-type (DGC)	64	M	-		-	-	-	+	atrophic gastritis, unclassified	N/A	3.16227e-08	0.0601145	not tested	-		ss	0/37	T3	N0	M0	IIA	183.876
30			0.872815		Diffuse-type (DGC)	78	M	-		-	-	-	+	closed type	N/A	4.19682e-07	not tested	not tested	+		se	15/25	T4a	N3a	M1	IV	362.483
31			1.97838		Intestinal-type (IGC)	85	M	-		-	-	-	+	O-I	biopsy: positive	N/A	not tested	not tested	-		sm	0/20	T1b	N0	M0	IA	351.472
33			4.39317		Intestinal-type (IGC)	72	F	-		-	-	-	+	closed type	biopsy: positive	N/A	not tested	not tested	+		se	0/67	T4a	N0	M0	IIB	24.3426
34			2.42449	EBV(+)	Intestinal-type (IGC)	65	F	-		-	-	-	+	O-I	N/A	N/A	not tested	not tested	-		se	2/53	T4a	N1	M0	IIIA	54.727
35			1.08617		Intestinal-type (IGC)	85	M	-		-	-	-	+	atrophic gastritis, unclassified	N/A	N/A	0.000177346	positive	-		ss	0/52	T3	N0	M0	IIA	22.7237
36		(no WES data)			Intestinal-type (IGC)	73	M	-		-	-	MALT lymphoma (lung)	+	open type	biopsy: negative	N/A	not tested	not tested	-		sm	0/34	T1b	N0	M0	IA	139.049
37			3.11304		Intestinal-type (IGC)	82	M	-		-	-	-	+	O-III	N/A	N/A	not tested	negative	-		se	0/25	T4a	N0	M0	IIB	4.0422
38	EML3		2.99667		Intestinal-type (IGC)	74	M	Dermatomyositis	symptoms were presumably started with the GC development	-	-	-	+	O-III	N/A	N/A	not tested	positive	-		ss	3/52	T3	N2	M0	IIIA	13.1468
39		Hypermutator	67.1553		Intestinal-type (IGC)	70	F	-		-	-	-	+	O-III	N/A	N/A	not tested	not tested	-		mp	2/20	T2	N1	M0	IIA	46.4216
40			1.93959		Intestinal-type (IGC)	76	M	-		-	-	-	+	O-III	biopsy: positive	N/A	not tested	not tested	+		se	1/45	T4a	N1	M0	IIIA	35.6449
41		(no WES data)			Intestinal-type (IGC)	80	M	-		-	-	-	+	O-III	N/A	N/A	not tested	not tested	+		sm2	5/15	T1b	N2	M0	IIA	39.6571
42			4.89746		Intestinal-type (IGC)	77	M	-		-	-	-	+	closed type	N/A	N/A	0.151129	not tested	-		ss	0/63	T3	N0	M0	IIA	8.96336
44		(no WES data)		EBV(+)	Intestinal-type (IGC)	67	M	-		-	-	-	+	open type	N/A	N/A	not tested	not tested	-		sm1	0/39	T1b	N0	M0	IA	55.3203
45		(no WES data)			Intestinal-type (IGC)	63	M	-		-	-	-	+	open type	N/A	N/A	not tested	not tested	+		se	4/44	T4a	N2	M0	IIIA	43.8043
46		(no WES data)			Diffuse-type (DGC)	68	F	-		-	-	-	+	closed type	N/A	N/A	not tested	not tested	+		se	15/54	T4a	N3a	M0	IIIC	87.0135
47			2.41479		Intestinal-type (IGC)	75	F	-		-	-	-	+	O-I	N/A	N/A	0.4044	not tested	+		se	9/75	T4a	N3a	M0	IIIB	1.69731
48			2.52147		Intestinal-type (IGC)	46	M	-		-	-	-	+	open type	positive (details unknown)	2.25132e-06	1.36024	not tested	+		ss	1/64	T3	N1	M0	IIB	280.815
49			4.99444		Intestinal-type (IGC)	73	M	-		-	-	-	+	atrophic gastritis, unclassified	N/A	6.13819e-08	9.54e-05	not tested	-		sm	4/37	T1b	N2	M0	IIA	90.5799
50	GRB7	(no WES data)			Intestinal-type (IGC)	78	F	-		-	-	-	+	atrophic gastritis, unclassified	biopsy: positive	6.08653e-07	not tested	not tested	+		mp	1/79	T2	N1	M1	IV	9.43862
51		(no WES data)			Intestinal-type (IGC)	67	M	-		-	-	-	+	open type	N/A	6.04201e-07	not tested	not tested	-	+	mp	0/48	T2	N0	M0	IB	9.94775
52		(no WES data)			Intestinal-type (IGC)	72	M	-		-	-	-	+	O-III	biopsy: negative	N/A	not tested	not tested	+		ss	1/67	T3	N1	M0	IIB	8.06164
53			2.52147		Intestinal-type (IGC)	63	M	-		-	-	-	+	atrophic gastritis, unclassified	biopsy: negative	N/A	not tested	not tested	+		ss	12/63	T3	N3a	M0	IIIB	40.8585
54		(no WES data)		EBV(+)	Diffuse-type (DGC)	60	M	-		-	-	-	+	O-II	biopsy: positive	6.43608e-06	not tested	not tested	+		ss	1/105	T3	N1	M0	IIB	43.4442
55	FLNA		5.00414		Intestinal-type (IGC)	70	M	-		-	-	-	+	open type	N/A	N/A	not tested	not tested	-		mp	9/58	T2	N3a	M0	IIIA	6.44502
57		(no WES data)			Intestinal-type (IGC)	68	M	-		-	-	-	+	C-III	biopsy: positive	N/A	not tested	not tested	+		se	6/59	T4a	N2	M0	IIIA	23.0133
58			4.01495		Intestinal-type (IGC)	79	M	Rheumatoid arthritis	diagnosed after the operation	-	-	-	+	O-II	biopsy: positive	N/A	not tested	not tested	-		sm2	1/50	T1b	N1	M0	IB	299.374
59			2.05596		Intestinal-type (IGC)	79	M	-		-	-	-	+	O-II	N/A	N/A	not tested	not tested	-		sm2	0/48	T1b	N0	M0	IA	43.6445
60			1.48379		Intestinal-type (IGC)	49	M	-		-	-	-	+	O-I	N/A	N/A	not tested	not tested	+		se	0/48	T4a	N0	M0	IIB	21.4034
61			4.64532		Intestinal-type (IGC)	79	M	-		-	-	-	+	atrophic gastritis, unclassified	N/A	N/A	0.0220032	not tested	-		ss	0/72	T3	N0	M0	IIA	110.772
62			1.09587		Intestinal-type (IGC)	81	M	-		-	-	-	+	open type	anti-H.pylori antibody test: negative	N/A	not tested	negative	-		m	0/18	T1a	N0	M0	IA	127.774
63		(no WES data)			Intestinal-type (IGC)	71	M	-		-	-	-	+	open type	anti-H.pylori antibody test: positive	N/A	not tested	positive	-		ss	0/53	T3	N0	M0	IIA	84.1707
64	DLAT		4.32528		Intestinal-type (IGC)	70	M	-		-	-	-	+	open type	N/A	N/A	not tested	not tested	-		sm2	0/23	T1b	N0	M0	IA	2.15569
65		(no WES data)		EBV(+)	Diffuse-type (DGC)	63	M	-		-	-	-	+	O-III	N/A	N/A	not tested	positive	+		se	20/71	T4a	N3b	M1	IV	95.6228
66			2.04627		Intestinal-type (IGC)	50	M	-		-	-	-	+	closed type	N/A	N/A	not tested	not tested	+		ss	4/19	T3	N2	M0	IIIA	98.5618
67			2.46328		Intestinal-type (IGC)	81	M	-		-	-	-	+	O-I	N/A	N/A	not tested	not tested	+		si	7/15	T4b	N2	M1	IV	523.43
68			1.73593		Intestinal-type (IGC)	56	M	-		-	-	-	+	O-II	anti-H.pylori antibody test: positive	N/A	not tested	positive	+		se	13/46	T4a	N3a	M0	IIIB	12.2752
69		(no WES data)			Intestinal-type (IGC)	90	M	-		-	-	-	+	O-III	N/A	N/A	not tested	not tested	-		sm1	0/15	T1b	N0	M0	IA	39.9978
70			2.60875	EBV(+)	Diffuse-type (DGC)	65	F	-		-	-	-	+	atrophic gastritis, unclassified	N/A	N/A	not tested	not tested	+		ss	5/33	T3	N2	M0	IIIA	57.9267
71			1.34801		Intestinal-type (IGC)	88	M	-		-	-	-	+	open type	N/A	N/A	3994.66	not tested	-		ss	1/30	T3	N1	M0	IIB	13.7896
72			3.65613		Intestinal-type (IGC)	75	M	-		-	-	-	+	O-I	biopsy: positive	N/A	not tested	not tested	+		se	4/45	T4a	N2	M0	IIIA	69.9004
73			1.96868		Intestinal-type (IGC)	66	F	-		-	-	-	+	O-III	N/A	N/A	0.00218047	not tested	-	+	se	5/31	T4a	N2	M1	IV	148.684
74			2.24992		Diffuse-type (DGC)	66	M	-		-	-	-	+	atrophic gastritis, unclassified	N/A	N/A	not tested	not tested	+		se	22/40	T4a	N3b	M1	IV	6.76044
75			2.15294		Diffuse-type (DGC)	55	M	pure red cell aplasia	found and treated from long before the operation	-	-	-	+	O-I	N/A	N/A	not tested	not tested	+		se	14/55	T4a	N3a	M1	IV	3.42051
76			2.15294		Diffuse-type (DGC)	81	M	-		-	-	-	+	C-II	biopsy: positive	N/A	0.00349342	not tested	+		ss	37/92	T3	N3b	M0	IIIC	179.276
77			4.32528		Diffuse-type (DGC)	67	F	-		-	-	-	+	atrophic gastritis, unclassified	N/A	N/A	not tested	not tested	+		ss	4/40	T3	N2	M1	IV	8.77822
78		(no WES data)			Diffuse-type (DGC)	35	F	-		-	-	-	+	C-II	biopsy: negative	N/A	not tested	not tested	+		se	0/43	T4a	N0	M1	IV	101.664
79			2.12385		Diffuse-type (DGC)	71	F	-		-	-	-	+	O-II	state after eradication	N/A	not tested	not tested	-		mp	0/30	T2	N0	M0	IB	151.295
80			2.22083		Diffuse-type (DGC)	55	M	-		-	-	-	+	C-III	state after eradication	N/A	not tested	not tested	-		mp	0/33	T2	N0	M0	IB	453.14
81			3.65613		Diffuse-type (DGC)	69	M	-		-	-	-	+	atrophic gastritis, unclassified	biopsy: negative	2.42552e-07	not tested	not tested	+		se	22/42	T4a	N3b	M1	IV	209.14
82			2.23053		Diffuse-type (DGC)	65	M	-		-	-	-	+	open type	biopsy: negative	1.03455e-06	not tested	not tested	-		ss	0/35	T3	N0	M0	IIA	109.68
83		(no WES data)			Diffuse-type (DGC)	67	F	-		-	-	-	+	O-III	N/A	N/A	not tested	not tested	+		se	1/71	T4a	N1	M0	IIIA	22.3394
84		(no WES data)			Diffuse-type (DGC)	77	F	-		-	-	-	+	C-II	N/A	N/A	not tested	not tested	-		si	5/28	T4b	N2	M0	IIIB	166.412
85			3.307		Diffuse-type (DGC)	62	M	myasthenia gravis	found before the operation	-	-	-	+	open type	biopsy: positive	N/A	not tested	not tested	-		se	26/35	T4a	N3b	M1	IV	46.3577
86		(no WES data)			Diffuse-type (DGC)	71	F	-		-	-	-	+	open type	N/A	N/A	not tested	not tested	+		se	21/53	T4a	N3b	M0	IIIC	39.2745
87			3.08395		Diffuse-type (DGC)	79	F	-		-	-	-	+	C-III	N/A	N/A	not tested	not tested	+		se	0/36	T4a	N0	M0	IIB	219.495
88			3.24881		Diffuse-type (DGC)	77	M	-		-	-	-	+	atrophic gastritis, unclassified	N/A	N/A	0.0639841	not tested	-	+	ss	13/53	T3	N3a	M0	IIIB	53.3153
89			3.92767		Diffuse-type (DGC)	57	M	-		-	-	-	-	no atrophic gastritis	N/A	N/A	2.3e-05	not tested	-	+	se	10/36	T4a	N3a	M0	IIIB	132.573
90			0.727346		Diffuse-type (DGC)	58	F	-		-	-	-	+	O-I	biopsy: positive	N/A	not tested	not tested	-	+	se	0/47	T4a	N0	M0	IIB	49.0779
91			6.05152		Diffuse-type (DGC)	58	M	Pediatric rheumatology	clinical course, unknown	-	-	-	+	O-I	biopsy: positive	N/A	0.00038412	negative	+		se	17/21	T4a	N3b	M1	IV	55.6742
92		(no WES data)			Intestinal-type (IGC)	55	M	-		-	-	-	+	atrophic gastritis, unclassified	N/A	N/A	not tested	not tested	+		ss	6/32	T3	N2	M1	IV	5.35539
93			9.98889	EBV(+)	Intestinal-type (IGC)	63	M	-		-	-	-	+	C-II	N/A	N/A	2.81e-05	not tested	+		se	15/37	T4a	N3a	M0	IIIB	122.241
94		Hypermutator	12.0933		Diffuse-type (DGC)	69	M	-		-	-	-	+	open type	biopsy: positive	N/A	not tested	not tested	-		ss	4/45	T3	N2	M0	IIIA	42.8564
95		(no WES data)			Diffuse-type (DGC)	80	M	-		-	-	-	+	atrophic gastritis, unclassified	N/A	N/A	not tested	not tested	-		se	5/7	T4a	N2	M1	IV	2.85548
96			5.54723		Intestinal-type (IGC)	88	F	-		-	-	-	+	O-II	biopsy: negative	N/A	not tested	negative	-		sm2	2/22	T1b	N1	M0	IB	2.52503
97		(no WES data)		EBV(+)	Intestinal-type (IGC)	77	M	-		-	-	-	+	O-II	N/A	N/A	not tested	not tested	-		mp	0/46	T2	N0	M0	IB	120.643
98			6.83705	EBV(+)	Intestinal-type (IGC)	69	M	Polymyalgia rheumatica	found before the operation	-	-	-	+	O-III	biopsy: positive	N/A	not tested	not tested	-		sm2	0/44	T1b	N0	M0	IA	68.7376
99		Hypermutator	13.0534		Intestinal-type (IGC)	68	M	-		-	-	-	+	O-III	N/A	8.58073e-08	not tested	not tested	+		ss	2/53	T3	N1	M0	IIB	7.86218
100			7.38984		Intestinal-type (IGC)	59	M	-		-	-	-	+	O-I	biopsy: negative	5.59478e-08	not tested	not tested	+		ss	5/51	T3	N2	M0	IIIA	47.9208
101			8.84453		Intestinal-type (IGC)	57	M	-		-	-	-	+	atrophic gastritis, unclassified	N/A	6.45495e-06	not tested	not tested	-	+	si	4/50	T4b	N2	M1	IV	150.013
102		(no WES data)			Diffuse-type (DGC)	86	M	-		-	-	-	+	open type	biopsy: negative	N/A	not tested	not tested	-		se	10/18	T4a	N3a	M1	IV	88.1408
103		(no WES data)		EBV(+)	Intestinal-type (IGC)	67	M	-		-	-	-	+	O-II	N/A	N/A	not tested	not tested	-		ss	0/46	T3	N0	M0	IIA	28.0228
104			6.87585		Intestinal-type (IGC)	71	M	-		-	-	-	+	atrophic gastritis, unclassified	N/A	N/A	not tested	not tested	+		ss	0/53	T3	N0	M0	IIA	8.6546
105			2.67663		Intestinal-type (IGC)	63	M	-		-	-	-	+	atrophic gastritis, unclassified	anti-H.pylori antibody test: positive	N/A	not tested	positive	+		si	0/56	T4b	N0	M0	IIIA	60.3189

## Sheet: Supplementary Data 2
Supplementary Data 2. Clinicopathological characteristics of 102 GC cohort analyzed in this study.
Age [mean (range)]
	67.8 (30 - 90)
Gender
Male	Female
74	28
Lauren classification
Diffuse-type	Intestina-type
55	47
Histopathological Tumor Depth
m	sm	mp	ss	se	si
4	15	10	28	41	4
TNM classification (T)
T1a	T1b	T2	T3	T4a	T4b
4	15	10	28	41	4
TNM classification (N)
N0	N1	N2	N3a	N3b
35	16	24	14	13
TNM classification (M)
M0	M1
77	25
Stage (*)
I	II	III	IV
20	28	29	25
* : TNM stages were defined by the AJCC criteria (8th edition) (https://cancerstaging.org/Pages/default.aspx).

## Sheet: Supplementary Data 3
Supplementary Data 3. List of the reconstructed human immunoglobulins (IgG1/k) and their identified antigens.
Name	Chain	V	D	J	CDR1	CDR2	CDR3	identified antigen	reference
001T	IgG1	hIGHV4-59	hIGHD2-02	hIGHJ4	GDSISSYY	IYYTGNT	ASSVHCSSASCLDY	Poly(A) binding protein cytoplasmic 1
	kappa	hIGKV2D-28	*	hIGKJ2	QSLLHSSGYNY	LGS	MQALETPPT
019T	IgG1	hIGHV4-61	hIGHD1-26	hIGHJ4	GASVSGNWYY	FSSKGDI	ARGILGRTWDYIDS	Lamin A
	kappa	hIGKV4-1	*	hIGKJ1	QNVLYSRNNNNY	WAS	QQHYTSPWT
038T	IgG1	hIGHV3-9	hIGHD4-17	hIGHJ6	GFTFDDYA	ISWNSGSI	AKGDGDYPGGYGMDV	EMAP like 3
	kappa	hIGKV1D-33	*	hIGKJ4	QDISNY	DAS	QQYDNLFPLT
050T	IgG1	hIGHV3-21	hIGHD3-16	hIGHJ5	GFSFSSSA	ITSSSSYI	TTGGGYFDP	Growth factor receptor bound protein 7
	kappa	hIGKV3-20	*	hIGKJ4	QGVSSSS	GAS	QQYGSSPRVT
055T	IgG1	hIGHV4-59	hIGHD6-6	hIGHJ5	SGSIGSFY	LYYSGST	ASSVPGASRFFGS	Filamin A
	kappa	hIGKV1D-39	*	hIGKJ2	QSISNY	AAS	QQSYSSLPFT
064T	IgG1	hIGHV4-34	hIGHD5-5	hIGHJ3	GGSFSGSY	INHSRTT	ARGFNIGMIHAFDAFDI	Dihydrolipoamide S-acetyltransferase
	kappa	hIGKV2D-28	*	hIGKJ1	QSLLHSNGYTY	LAS	MQPLQTPWT
013T-1	IgG1	hIGHV3-23	hIGHD3-22	hIGHJ4	GFTFSDYV	ISGSGGST	AKDRHYYASGGLDY	Ezrin	Katoh et al., 2017
	kappa	hIGKV3-20	*	hIGKJ1	QSVNNY	DAS	QQFRSSPWT
022T-1	IgG1	hIGHV4-59	hIGHD6-25	hIGHJ4	GGSISSHY	IFYSGSA	ARFLSDYSSGRFDY	Heat shock protein 90	Katoh et al., 2017
	kappa	hIGKV2-24	*	hIGKJ1	QSLVHSDGNTY	KIS	LQATQFPWT
026T	IgG1	hIGHV4-4	hIGHD6-19	hIGHJ1	GGSISSYY	IYTSGST	ARGGSSGWYQTEYFQH	Lamin A	Katoh et al., 2017
	kappa	hIGKV3-20	*	hIGKJ1	QSVTNNY	GAS	QQYGSSPRT
The structures of the reconstructed human IgG1/k antibodies for which the protein antigens were identified are listed with full information on the V(D)J segments and amino acid sequences of CDRs. The left column represents names of the reconstructed antibodies with case IDs of the clinical GCs. Identified protein antigens are indicated in red.

## Sheet: Supplementary Data 4
Supplementary Data 4. Identified peptides of the antigen proteins investigated in this study.
FLNA (Filamin A)											PABPC1 (poly(A) binding protein cytoplasmic 1)											DLAT (dihydrolipoamide S-acetyltransferase)											LMNA (lamin A/C)								EML3 (EMAP like 3)
Cmpd.	m/z meas.	Δ m/z [ppm]	z	Rt [min]	Score	P	Range	Sequence	Modification		Cmpd.	m/z meas.	Δ m/z [ppm]	z	Rt [min]	Score	P	Range	Sequence	Modification		Cmpd.	m/z meas.	Δ m/z [ppm]	z	Rt [min]	Score	P	Range	Sequence	Modification		IonScore	Charge	MH+ [Da]	ΔM [ppm]	Rt [min]	Sequence	Modification		Cmpd.	m/z meas.	Δ m/z [ppm]	z	Rt [min]	Score	P	Range	Sequence
60	721.852	-1.58	2	17.31	59.57	0	8-24	R.AGQSAAGAAPGGGVDTR.D			777	579.331	-11.91	2	44.77	69.7	0	31-41	K.FSPAGPILSIR.V			97	429.755	-1.72	2	21.51	50.64	0	148-155	K.ILVAEGTR.D			94.27	2	1507.74	0.774291	29.7442	TALINSTGEEVAmR	M13(Oxidation)		303	516.274	-6.64	2	26.34	65.19	0	14-22	R.EALQSLSQR.L
473	391.534	-5.72	3	32.55	18.18	1	34-43	K.DLAEDAPWKK.I			41	350.843	-3.09	3	17.6	20.8	1	42-49	R.VCRDMITR.R	Carbamidomethyl: 2		164	442.763	-2.25	2	24.48	43.78	0	275-282	K.ILVPEGTR.D			91.07	2	1491.75	0.647056	31.8151	TALINSTGEEVAMR			554	501.269	-7.04	3	36.09	38.36	1	23-34	R.LRVQEQEMELVK.A
135	504.267	0.39	2	20.09	46.63	0	44-51	K.IQQNTFTR.W			609	696.005	471.54	3	38.53	32	1	50-67	R.RSLGYAYVNFQQPADAER.A			741	777.429	-6.31	2	52.95	10.97	0	283-296	R.DVPLGTPLCIIVEK.E	Carbamidomethyl: 9		84.8	2	1752.86	0.657033	30.3977	NSNLVGAAHEELQQSR			467	616.808	-7.58	2	32.84	49.13	0	25-34	R.VQEQEMELVK.A
740	708.375	-4.8	2	42.43	81.38	0	64-76	R.IANLQTDLSDGLR.L			727	964.954	-6.94	2	42.93	84.4	0	51-67	R.SLGYAYVNFQQPADAER.A			343	430.764	-2.82	2	31.61	35.97	0	355-362	R.VFVSPLAK.K			84.47	2	1359.69	0.528076	27.277	SGAQASSTPLSPTR			1019	682.024	-7.7	3	57.19	47.28	1	25-42	R.VQEQEMELVKAALAEALR.L
185	381.223	-1.1	2	21.98	48.97	0	121-127	K.LVSIDSK.A			825	633.818	-9.41	2	46.55	63.1	0	68-78	R.ALDTMNFDVIK.G			282	437.255	-2.16	2	29.14	17.98	0	369-376	K.GIDLTQVK.G			81.03	2	1605.81	0.967025	30.6913	VAVEEVDEEGKFVR			403	407.74	-7.95	2	30.11	47.8	0	35-42	K.AALAEALR.L
248	415.243	0.59	2	24.29	27.02	0	128-135	K.AIVDGNLK.L			649	641.813	-13.12	2	40.01	75.8	0	68-78	R.ALDTMNFDVIK.G	Oxidation: 5		266	505.269	-2.22	3	28.51	49.11	1	369-383	K.GIDLTQVKGTGPDGR.I			78.46	2	1148.58	-0.0156699	26.7477	ITESEEVVSR			289	617.807	-7.2	2	25.82	49.33	0	84-94	R.GTQTETEVELK.S
505	717.355	-4.11	2	33.73	51.7	0	286-299	R.AYGPGIEPTGNMVK.K			277	410.707	-7.18	2	26.32	20	0	84-89	R.IMWSQR.D			412	504.254	-2.99	2	34.77	35.07	0	388-396	K.DIDSFVPSK.V			78.43	2	1165.55	0.154677	29.1389	AAYEAELGDAR			31	459.881	-4.1	3	16.17	52	0	155-167	R.NSSSSSSPSERPR.Q
348	725.352	-5.8	2	27.91	58.28	0	286-299	R.AYGPGIEPTGNMVK.K	Oxidation: 12		183	419.2	1176.7	2	22.81	16.4	0	84-89	R.IMWSQR.D	Oxidation: 2		185	417.23	-2.62	2	25.28	27.64	0	483-490	K.ASALACLK.V	Carbamidomethyl: 6		70.58	2	1028.57	-0.244527	33.681	LADALQELR			457	586.358	-5.53	2	32.44	15.87	1	173-183	R.KAISSANLLVR.S
210	554.789	-3.34	2	22.85	23.91	1	301-309	K.RAEFTVETR.S			437	463.572	-5.96	3	32.17	19.6	1	84-94	R.IMWSQRDPSLR.K			750	758.91	-5.73	2	54.13	40.87	0	533-547	K.GVETIANDVVSLATK.A			68.61	2	1089.55	0.096522	27.8973	SLETENAGLR			593	522.311	-6.63	2	37.61	75.3	0	174-183	K.AISSANLLVR.S
294	476.738	-5.4	2	25.92	58.3	0	302-309	R.AEFTVETR.S			375	468.904	-5.33	3	29.88	17.8	1	84-94	R.IMWSQRDPSLR.K	Oxidation: 2													64.08	2	1363.62	0.372597	29.29	AQNTWGcGNSLR	C7(Carbamidomethyl)		165	684.843	-6	2	21.18	18.34	1	191-205	R.GGKDPLSSPGGPGSR.R
637	771.698	-8.02	3	38.59	89.2	0	310-331	R.SAGQGEVLVYVEDPAGHQEEAK.V			580	467.768	-6.97	2	37.5	39.6	0	96-104	K.SGVGNIFIK.N														55	3	2007.02	0.539446	30.5763	TSGRVAVEEVDEEGKFVR			242	563.773	-9.14	2	24.07	15.19	0	194-205	K.DPLSSPGGPGSR.R
597	542.27	-3.3	2	37.12	30.67	0	368-376	K.SPFEVYVDK.S			581	580.933	-7.56	3	37.52	103.7	0	139-153	K.GYGFVHFETQEAAER.A														52.61	3	2324.13	0.399494	29.7118	QSAERNSNLVGAAHEELQQSR
363	826.931	-3.31	2	28.48	87.57	0	384-400	K.VTAQGPGLEPSGNIANK.T			312	540.739	901.52	2	27.54	33	0	158-166	K.MNGMLLNDR.K	Oxidation: 4													49.03	2	1761.92	0.651881	32.3156	ITESEEVVSREVSGIK
257	550.289	-2.44	2	24.59	62.64	0	428-437	K.GTVEPQLEAR.G			425	532.251	-6.75	2	31.74	49.7	0	158-166	K.MNGMLLNDR.K														46.89	2	1909.92	1.82411	38.6769	mQQQLDEYQELLDIK	M1(Oxidation)
435	934.421	-4.03	2	31.11	67.84	0	468-484	R.SPYTVTVGQACNPSACR.A	Carbamidomethyl: 11, 16		297	398.197	820.6	3	27.05	35.5	1	158-167	K.MNGMLLNDRK.V														43.79	3	1514.83	0.0439991	26.1369	NTKKEGDLIAAQAR
253	353.692	-0.5	2	24.45	23.51	0	564-569	R.SPFEVK.V			350	606.829	-9.21	2	28.98	37.1	1	187-196	R.AKEFTNVYIK.N														43.44	2	972.511	0.178571	24.2605	LSPSPTSQR
636	613.828	-3.21	2	38.57	55.85	0	581-593	R.AWGPGLEGGVVGK.S			478	507.266	-5.62	2	33.65	25.4	0	189-196	K.EFTNVYIK.N														40.99	2	1043.55	0.0785799	28.5581	EGDLIAAQAR
19	542.556	0.27	3	15.82	41.92	1	621-634	K.IECDDKGDGSCDVR.Y	Carbamidomethyl: 3, 11		251	614.229	-5.81	2	25.33	56.9	0	197-206	K.NFGEDMDDER.L														40	2	1138.59	-0.125387	25.2589	TYSAKLDNAR
604	533.269	-8.12	2	37.39	33.36	0	656-664	R.LSPFMADIR.D	Oxidation: 5		371	490.214	-7.1	3	29.74	50.4	1	197-208	K.NFGEDMDDERLK.D														38.55	3	1371.76	-0.135603	28.1765	KLLEGEEERLR
767	525.274	-4.76	2	43.42	51.01	0	656-664	R.LSPFMADIR.D			842	676.973	-14.27	3	47.26	10	2	197-213	K.NFGEDMDDERLKDLFGK.F														38.27	2	1243.66	-0.237477	28.9265	LLEGEEERLR
449	549.628	-3.27	3	31.67	69.44	0	685-700	K.TGVAVNKPAEFTVDAK.H			426	409.74	-6.28	2	31.76	43.1	0	214-221	K.FGPALSVK.V														37.88	2	1146.65	0.196675	24.0025	KTLDSVAKER
644	892.942	-4.78	2	38.86	123.22	0	709-724	R.VQVQDNEGCPVEALVK.D	Carbamidomethyl: 9		835	523.255	-7.49	2	47.06	35.6	0	232-240	K.GFGFVSFER.H														34.67	2	1018.55	-0.498362	25.33	TLDSVAKER
95	395.727	0.76	2	18.62	14.31	0	774-781	K.VYGPGVAK.T			91	468.895	-5.05	3	19.44	16.1	1	247-259	K.AVDEMNGKELNGK.Q														34.16	3	1875	0.230105	32.0349	VAVEEVDEEGKFVRLR
240	527.244	-4.54	2	24	13.28	0	829-837	R.NDNDTFTVK.Y			280	426.564	763.53	3	26.37	22.1	1	255-265	K.ELNGKQIYVGR.A														32.64	3	1950.91	0.276064	26.8286	NKSNEDQSmGNWQIKR	M9(Oxidation)
51	393.707	-3.38	2	16.99	39.59	0	877-884	K.AEGPGLSR.T			105	368.209	-5.81	2	19.97	36.5	0	260-265	K.QIYVGR.A														32.47	2	1619.84	0.822399	30.1178	TALINSTGEEVAMRK
697	554.301	-9.1	2	40.81	26.59	0	907-916	K.LDVQFSGLTK.G			7	403.872	-2.99	3	16.32	32.4	2	279-287	R.KFEQMKQDR.I														29.42	2	1358.74	0.25021	30.297	SLETENAGLRLR
895	767.408	-5.39	2	48.18	50.76	0	959-973	K.SPFSVAVSPSLDLSK.I			477	542.292	-5.35	2	33.64	32.9	0	291-299	R.YQGVNLYVK.N														27.16	2	1187.64	0.860796	30.6507	LRDLEDSLAR
523	679.026	-3.61	3	34.35	12.6	2	976-994	K.VSGLGEKVDVGKDQEFTVK.S			224	581.251	-5.78	2	24.31	62.7	0	300-309	K.NLDDGIDDER.L														25.06	3	1778.81	0.180533	30.8643	NKSNEDQSMGNWQIK
343	455.572	-2.59	3	27.75	27.07	1	983-994	K.VDVGKDQEFTVK.S			381	477.566	-2.91	3	30.14	57.2	1	300-311	K.NLDDGIDDERLR.K														20.69	3	1708.77	-0.0293746	27.8099	SNEDQSmGNWQIKR	M7(Oxidation)
276	578.311	-4.49	2	25.21	41.5	0	1008-1019	K.IVGPSGAAVPCK.V	Carbamidomethyl: 11		262	520.263	-4.05	3	25.75	16.3	2	300-312	K.NLDDGIDDERLRK.E														18.76	3	1721.82	0.07861	24.7	LESTESRSSFSQHAR
394	656.841	-9.02	2	29.54	45.76	0	1020-1032	K.VEPGLGADNSVVR.F			590	706.867	-10.53	2	37.8	21.5	1	312-324	R.KEFSPFGTITSAK.V														13.84	3	1621.8	-0.226551	27.4016	LLAEKEREMAEmR	M12(Oxidation)
381	715.359	-4.93	2	29.05	101.84	0	1072-1087	K.AFGPGLQGGSAGSPAR.F			756	642.819	-12.07	2	43.97	47.2	0	313-324	K.EFSPFGTITSAK.V														12.64	3	1635.84	-0.45078	28.9406	TALINSTGEEVAmRK	M13(Oxidation)
269	362.698	0.61	2	25.02	19.97	0	1088-1093	R.FTIDTK.G			29	390.18	-2.48	2	17.16	34.8	0	325-331	K.VMMEGGR.S														12.45	3	1692.77	-0.617825	30.1453	SNEDQSMGNWQIKR
325	410.868	-2.69	3	27.05	14.48	0	1152-1162	K.AHVVPCFDASK.V	Carbamidomethyl: 6		879	831.87	-8.72	2	48.69	63.9	0	334-348	K.GFGFVCFSSPEEATK.A	Carbamidomethyl: 6													11.15	3	1472.78	-0.214636	29.8929	LRDLEDSLARER
64	438.203	-5.54	2	17.46	58.74	0	1165-1172	K.CSGPGLER.A	Carbamidomethyl: 1		149	463.893	-2.98	3	21.6	31.4	0	375-385	R.QAHLTNQYMQR.M														10.1	3	1637.8	-0.175421	25.3016	LLAEKEREmAEmR	M9(Oxidation); M12(Oxidation)
469	645.826	-2.98	2	32.4	71.26	0	1235-1246	K.YGGQPVPNFPSK.L			50	367.186	-1.92	2	17.91	22.1	0	560-565	K.QMLGER.L
379	613.288	-1.48	2	29.03	76.4	0	1273-1283	R.EATTEFSVDAR.A			374	771.905	-6.54	2	29.87	39.3	1	621-636	K.EAAQKAVNSATGVPTV.-
177	376.7	-2.64	2	21.68	31.04	0	1376-1381	K.FTVETR.G
553	785.903	-4.91	2	35.49	105.41	0	1382-1399	R.GAGTGGLGLAVEGPSEAK.M
405	609.289	-4.13	2	29.97	64.7	0	1453-1464	K.CSGPGLSPGMVR.A	Carbamidomethyl: 1
254	617.286	-4.98	2	24.46	44.92	0	1453-1464	K.CSGPGLSPGMVR.A	Carbamidomethyl: 1;Oxidation: 10
537	717.862	-4.16	2	34.9	77.25	0	1465-1477	R.ANLPQSFQVDTSK.A
323	441.773	-2.16	2	27.02	49.73	0	1478-1486	K.AGVAPLQVK.V
770	646.674	-5.39	3	43.55	103.25	0	1574-1592	K.DAGEGLLAVQITDPEGKPK.K
521	375.741	-2.47	2	34.31	27.15	0	1616-1621	R.YTILIK.Y
762	700.824	-5.14	2	43.25	61.51	0	1622-1633	K.YGGDEIPFSPYR.V
393	405.219	-4.54	2	29.53	23.95	0	1720-1725	K.YVICVR.F	Carbamidomethyl: 4
111	430.726	-1.9	2	19.21	16.26	0	1802-1809	K.GEITGEVR.M
380	605.657	-2.52	3	29.04	69.44	1	1815-1831	K.VAQPTITDNKDGTVTVR.Y
335	535.581	-5.51	3	27.46	24.55	0	1832-1845	R.YAPSEAGLHEMDIR.Y	Oxidation: 11
693	750.876	-5.85	2	40.66	94.03	0	1892-1907	K.DAGEGGLSLAIEGPSK.A
409	534.924	-5.04	3	30.11	50.37	0	1938-1951	K.YNEQHVPGSPFTAR.V
267	506.922	-6.45	3	24.91	12.05	0	2202-2215	R.FVPAEMGTHTVSVK.Y	Oxidation: 6
49	378.701	-6.17	2	16.88	12.93	0	2243-2250	R.AGGPGLER.A
990	767.385	-4.4	2	51.75	55.89	0	2251-2264	R.AEAGVPAEFSIWTR.E
569	713.878	-3.36	2	36.08	88.25	0	2265-2280	R.EAGAGGLAIAVEGPSK.A
782	1129.51	-5.51	2	43.99	78.18	0	2290-2310	K.DGSCGVAYVVQEPGDYEVSVK.F	Carbamidomethyl: 4
565	631.351	-4.76	2	35.93	74.14	0	2335-2346	R.LTVSSLQESGLK.V
681	575.307	-6.67	2	40.21	44.69	0	2396-2405	R.ENGVYLIDVK.F
193	722.767	-1.86	2	22.26	75.64	0	2474-2484	K.MDCQECPEGYR.V	Carbamidomethyl: 3, 6
21	597.281	-0.73	3	15.85	92.99	0	2541-2559	K.ATCAPQHGAPGPGPADASK.V	Carbamidomethyl: 3
186	515.728	-1.52	2	21.99	44.5	0	2576-2584	K.SSFTVDCSK.A	Carbamidomethyl: 7
416	484.255	-5.13	3	30.31	18.68	0	2585-2598	K.AGNNMLLVGVHGPR.T	Oxidation: 5
424	544.785	-2.86	2	30.74	34.68	0	2599-2607	R.TPCEEILVK.H	Carbamidomethyl: 3
369	576.316	-4.77	2	28.64	26.3	1	2622-2631	K.DKGEYTLVVK.W
502	471.887	-5.45	3	33.6	11.4	0	2632-2643	K.WGDEHIPGSPYR.V
[truncated: 1 more columns]

## Sheet: Supplementary Data 5
Supplementary Data 5. NGS data set from the FAK-RIP experiments.
gene	cellular total RNA	FAK-RIP #1	FAK-RIP #2
A1BG	5.1461	30.6507	2.33354
A1BG-AS1	2.70031	4.33521	4.80432
A1CF	0	0	0
A2M	0	0	0
A2M-AS1	0.239826	0	0
A2ML1	0	0	0
A2ML1-AS1	1.52073	0	0
A2ML1-AS2	0	0	0
A2MP1	0	0	0
A3GALT2	0	0.596961	0
A4GALT	9.33422	48.5647	27.5323
A4GNT	0	0	0
AAAS	30.3342	46.3194	58.9485
AACS	15.1126	44.2797	35.3177
AACSP1	0	0	0
AADAC	1.52692	0	0.401355
AADACL2	0	0.200934	0
AADACL2-AS1	0	0	0
AADACL3	0	0	0
AADACL4	0	0	0
AADACP1	2.65257	0	0
AADAT	0.503221	0.923634	0
AAGAB	33.266	7.8485	5.7358
AAK1	33.5486	22.2698	23.6929
AAMDC	11.449	8.05897	0
AAMP	64.6792	44.0153	33.5503
AANAT	0	0.555346	0
AAR2	8.57683	4.47556	7.78103
AARD	0	0	0.257792
AARS	173.34	15.043	12.7502
AARS2	3.74312	5.35428	6.05008
AARSD1	73.2118	40.3504	19.6493
AARSP1	0	0	0
AASDH	4.56058	0.171129	0.194605
AASDHPPT	99.964	1.40466	2.19576
AASS	3.39971	0.503549	4.64941
AATBC	0.053573	1.36264	2.0615
AATF	92.9833	232.165	129.184
AATK	0.198755	2.70741	3.14334
AB015752.1	0.708216	0	0
ABALON	5.29742	9.99966	11.0247
ABAT	0.257165	0.658011	0.502566
ABBA01000935.2	0	0.784462	0
ABBA01006766.1	0	0	0
ABCA1	13.1644	6.32329	7.64411
ABCA10	0.079347	0.533015	0.41178
ABCA11P	1.38824	0	0
ABCA12	0.825813	0	0
ABCA13	3.9751	0.350644	0.261927
ABCA17P	0.160573	2.7575	2.68695
ABCA2	32.8126	143.625	54.0091
ABCA3	3.00665	5.93493	5.27636
ABCA4	0.974858	0	0
ABCA5	2.40635	2.3725	0.466897
ABCA6	0	0	0
ABCA7	3.19934	47.7865	34.8426
ABCA8	0.508922	0	0.613668
ABCA9	0.039712	0.347532	0.089891
ABCA9-AS1	0	0	0
ABCB1	0	0	0
ABCB10	3.28247	0.638188	0.582741
ABCB10P1	0	0	0
ABCB10P3	0	0	0
ABCB10P4	0	0	0
ABCB11	0	0	0
ABCB4	0.765175	0.248013	0
ABCB5	0	0.077351	0
ABCB6	13.3625	29.6403	14.8634
ABCB7	35.6701	5.41496	4.91525
ABCB8	11.5864	43.8461	57.0627
ABCB9	4.90744	11.925	15.2126
ABCC1	7.85498	23.0426	13.9703
ABCC10	5.30194	21.573	11.5612
ABCC11	0.05627	0	0
ABCC12	0	0	0
ABCC13	0	0.18109	0
ABCC2	0.44464	0	2.44927
ABCC3	13.5283	42.4701	162.95
ABCC4	8.84769	6.54724	3.49481
ABCC5	14.6659	2.15741	8.53374
ABCC5-AS1	0	0	0
ABCC6	0.133782	0.998048	0.304245
ABCC6P1	1.24514	0	0
ABCC6P2	0	0	0
ABCC8	1.05133	0	0
ABCC9	1.40285	3.39545	1.40194
ABCD1	4.68328	16.6348	18.3043
ABCD1P2	0	0	0
ABCD1P3	0	0	0
ABCD1P4	0	1.30154	0
ABCD1P5	0	0	0
ABCD2	0	0	0
ABCD3	10.9483	3.98945	7.9497
ABCD4	23.1965	25.3009	33.6878
ABCE1	55.6002	1.77808	3.93258
ABCF1	165.481	99.2914	23.2579
ABCF2	47.2907	50.465	330.452
ABCF2P1	0	0	0
ABCF2P2	0	0	0
ABCF3	31.8721	33.6042	27.192
ABCG1	8.68791	3.24149	5.97527
ABCG2	1.46273	0	2.85071
ABCG4	0.392351	0.627214	0
ABCG5	0	0	0
ABCG8	0.033616	1.13232	0
ABHD1	2.03775	0.22045	0
ABHD10	85.6698	1.76579	1.34364
ABHD11	10.9684	35.6578	45.6199
ABHD11-AS1	0.564143	0	0
ABHD12	51.6742	47.8818	19.2532
ABHD12B	1.65545	0	0
ABHD13	4.41689	0	0.208286
ABHD14A	0	7.07668	1.2409
ABHD14A-ACY1	1.27359	0	0
ABHD14B	5.49293	8.48782	10.0838
ABHD15	1.36504	1.75216	1.47018
ABHD15-AS1	0	0	0
ABHD16A	8.48328	20.6061	37.2074
ABHD16B	0	3.20924	2.42065
ABHD17A	5.71069	38.1812	38.6573
ABHD17AP1	0	3.95785	1.6729
ABHD17AP3	0	1.04091	2.38118
ABHD17AP4	0	0	0
ABHD17AP5	0	0	0
ABHD17AP6	0	0	0
ABHD17AP7	0	0	0
ABHD17AP8	0	0	0
ABHD17AP9	0	0	0
ABHD17B	6.27277	6.01868	4.14499
ABHD17C	2.29508	0.211367	1.2215
ABHD18	4.545	1.33351	0.216074
ABHD2	12.9175	5.03569	6.17611
ABHD3	20.7938	3.98513	1.71227
ABHD4	21.0177	2.37176	9.22053
ABHD5	5.4495	0	0.530688
ABHD6	3.1143	8.12445	0.784793
ABHD8	2.00474	7.47317	8.99669
ABI1	11.7982	0.434344	1.81742
ABI1P1	0	0	0
ABI2	43.3871	47.5206	42.0366
ABI3	0	0	0
ABI3BP	0.085189	0.364532	0
ABL1	15.3338	19.075	16.0022
ABL2	6.40879	5.79612	2.88214
ABLIM1	35.7812	9.32847	1.76122
ABLIM2	4.02109	24.1261	10.0636
ABLIM3	58.6496	41.665	25.3116
ABO	2.40585	10.4361	6.56602
ABR	35.3861	159.694	109.89
ABRA	0	0	0
ABRACL	41.0904	10.4026	8.90512
ABRAXAS1	5.41741	4.26834	0.511324
ABRAXAS2	8.61017	0.341499	0.584679
ABT1	4.92966	2.40114	1.95761
ABT1P1	0	0	0
ABTB1	9.39675	24.0379	20.2083
ABTB2	3.0525	5.55728	3.96442
AC000032.1	0	0	0
AC000035.1	0	0	0
AC000036.1	0	0	0
AC000041.1	353.922	334.236	0
AC000058.1	0	0	0
AC000061.1	0	0	0
AC000067.1	0	0	0
AC000068.1	0.252155	0.250026	0
AC000068.2	0	0	0
AC000068.3	0	0	0
AC000077.1	0	0	0
AC000078.1	0	4.26834	0
AC000081.1	0	0	0
AC000089.1	0	0	0
AC000093.1	0.088114	1.69232	2.82398
AC000095.1	0	0	0
AC000095.2	0	0	0
AC000095.3	0.158497	3.4575	0
AC000099.1	0	0	0
AC000111.1	0	0	0
AC000111.2	0	0	0
AC000120.1	0	0.689624	0
AC000120.2	0.758929	0	0
AC000120.3	13.2336	0	0
AC000123.1	0.872626	0	0
AC000123.2	0	2.17947	0
AC000123.3	0.394399	0.488836	0.446365
AC000124.1	0	0	0
AC000362.1	0	0	0
AC000367.1	0	0	0
AC000372.1	0	0	0
AC000374.1	0	0	0
AC000403.1	0	0	0
AC001226.1	0	0	0
AC001226.2	0.127005	0.961452	0
AC002044.1	0	0	0
AC002044.2	0	3.94354	0.750198
AC002044.3	0	0	0
AC002056.1	0	0	0
AC002056.2	0	0	0
AC002059.1	0	0	0
AC002059.2	0	0	0
AC002059.3	0	0.33027	0
AC002064.1	0.481387	0	0
AC002064.2	0	0	0
AC002064.3	0	0	0
AC002066.1	1.92918	3.08032	1.17196
AC002069.1	0	0	0
AC002069.2	0	0	0
AC002070.1	1.57426	0	0
AC002072.1	2.52617	3.20984	5.53136
AC002074.1	0	0	0
AC002074.2	0	0	0
AC002075.1	0	0	0
AC002075.2	0	0	0
AC002076.1	0	0	0
AC002076.2	0	0	0
AC002090.1	0	0	0
AC002091.1	0	0	0
AC002091.2	0	0	0
AC002094.1	7.81431	8.84356	7.07444
AC002094.2	0.357282	0	1.90286
AC002094.3	0	0	0
AC002094.4	3.96811	15.7384	8.9819
AC002094.5	1.22627	4.86366	1.38834
AC002101.1	0	0	0
AC002115.1	0	0	0
AC002116.1	0	0	0
AC002116.2	2.95674	10.5544	5.35412
AC002127.1	0	0	0
AC002127.2	0	0	0
AC002128.1	1.51885	4.81927	0
AC002128.2	0	7.51297	4.28765
AC002306.1	0	0	0.806616
AC002310.1	1.28139	2.36409	0
AC002310.2	0	3.22317	2.13536
AC002310.3	0	0	0
AC002310.4	4.07048	0	0
AC002310.5	0	0	0
AC002310.6	1.03276	1.63847	0.935072
AC002347.1	0	0	0
AC002347.2	0	0	0
AC002350.1	1.91823	1.17059	1.33599
AC002351.1	0	0	0
AC002366.1	0	0	0
AC002367.1	0	0	0
AC002368.1	0	0	0
AC002375.1	0	0	0
AC002377.1	0	0	0.656763
AC002378.1	0	0	0
AC002381.1	0	0	0
AC002383.1	0	0	0
AC002386.1	0	0	0
AC002398.1	11.4102	2.8137	2.96421
AC002398.2	1.70067	0	1.28316
AC002400.1	0	0	0
AC002401.1	0	4.39569	0
AC002401.2	0	0	0
AC002401.3	0	0	0
AC002401.4	6.2782	9.68364	6.31594
AC002407.1	0	0	0
AC002428.1	0	0	0
AC002428.2	0	0	0
AC002429.1	0	0	0
AC002429.2	0	0	0.686247
AC002451.1	0	0	0
AC002451.2	0	0	0.640311
AC002454.1	0	2.94298	3.35911
AC002456.1	3.41322	0	0
AC002456.2	0	0	0
AC002460.1	0	0	0
AC002463.1	0	0	0
AC002464.1	0	0	0
AC002465.1	0	0	0
AC002467.1	3.73772	15.1989	18.6789
AC002470.1	0	0	0
AC002470.2	0	2.83299	0
AC002472.1	0	0	0
AC002472.2	0	0	0.743837
AC002472.3	0	0	0
AC002472.4	0	0	0
AC002480.1	0	0	0
AC002480.2	0	0	0
AC002486.1	0	0	0
AC002486.2	0	0	0
AC002487.1	0	0	0
AC002504.1	0	0	0
AC002511.1	0	0	0
AC002511.2	0	0	0
AC002511.3	0	0	0
AC002519.1	0	0	0
AC002519.2	0	0	0
AC002524.1	0	0	0
AC002525.1	1.01817	0	0.768217
AC002540.1	0	0	0
AC002542.1	0	0	0
AC002543.1	0.136652	0	0.309314
AC002545.1	0	0	0
AC002546.1	0	0	0
AC002550.1	4.0491	2.33838	2.83588
AC002550.2	0	0	0
AC002551.1	0	1.34708	0
AC002553.1	0.421322	1.67106	0
AC002553.2	2.83965	11.2627	6.42762
AC002558.1	0.420628	0	4.75975
AC002558.2	0	0	0
AC002558.3	0.143618	3.32472	1.16124
AC002563.1	0	0	0
AC002984.1	0	2.32185	0
AC002985.1	0	8.55783	14.341
AC002996.1	18.2837	0	0
AC003001.1	0	0	0
AC003001.2	0	0	0
AC003002.1	0	0	0
AC003002.2	0	0	0
AC003002.3	1.84544	0	0
AC003005.1	0	0	0
AC003005.2	0	0	0
AC003006.1	0	1.66525	6.13233
AC003009.1	0	0	0
AC003035.1	0	8.43454	0
AC003035.2	0	0	0
AC003043.1	0	0	0
AC003043.2	0.06112	0	0
AC003045.1	0	0	0
AC003070.1	0	0	0
AC003070.2	1.70067	0	0
AC003071.1	0	0	0
AC003071.2	0	0	0
AC003072.1	0	0	1.45284
AC003080.1	0	0	0
AC003084.1	0	0	0
AC003087.1	0	0	0
AC003092.1	0	0	0
AC003092.2	0	0	0
AC003098.1	0	0	0
AC003101.1	0	2.20023	0
AC003101.2	0	0	0
AC003101.3	0.635229	1.78053	0
AC003102.1	0.301217	5.97347	1.70453
AC003659.1	0	0	0
AC003665.1	14.9091	57.5381	85.1206
AC003666.1	0	0	0
AC003669.1	0	0	0
AC003681.1	0.0799	0.245027	0.186845
AC003682.1	0	0	0
AC003684.1	0	0	0
AC003685.1	0	0	0
AC003685.2	0	0	0
AC003686.1	0	0	0
AC003687.1	0	0	0
AC003688.1	6.98166	0	0
AC003688.2	0	0	0
AC003950.1	0	0	0
AC003956.1	0	0	0
AC003957.1	0	0	0
AC003958.1	0	0	0
AC003958.2	0	0	0
AC003965.1	0.557395	0	0
AC003965.2	0	0	0
AC003973.1	0	0	0
AC003973.2	0	0	0
AC003975.1	1.59272	0	0
AC003982.1	0	0	0
AC003984.1	0	0	0
AC003985.1	0	0	0
AC003985.2	0	0	0
AC003986.1	0	0	0
AC003986.2	0	0	0
AC003986.3	0	0	0
AC003988.1	0	0	0
AC003989.1	0	0	0
AC003989.2	0	0	0
AC003991.1	2.83734	8.45155	9.19576
AC003991.2	0	0	0
AC003992.1	0	0	0
AC004000.1	0	0	0
AC004004.1	0	0	0
AC004006.1	0	0	0
AC004009.1	0	0	0
AC004009.2	0	0	0
AC004009.3	0	0	0
AC004012.1	0	0	0
AC004014.1	0	0	0
AC004014.2	0.047813	0	0
AC004022.1	0	0	0
AC004022.2	0	0	0
AC004023.1	0	0	0
AC004024.1	23.8131	0	0
AC004034.1	0.892686	0	0
AC004039.1	0	12.3301	7.32181
AC004052.1	0	0	0
AC004053.1	0	0	0
AC004054.1	0	0	0
AC004057.1	292.643	226.278	113.612
AC004062.1	0	0	0
AC004063.1	0	0	0
AC004066.1	0	0	0
AC004066.2	0	0	0
AC004067.1	0	1.0245	1.16936
AC004069.1	4.59841	0	0
AC004069.2	0	0	0
AC004074.1	0	0	0
AC004076.1	0	1.11337	0
AC004076.2	0.151588	0	0
AC004080.1	0	0	0
AC004080.2	0	0	1.71785
AC004080.3	0	0	0
AC004080.4	0	0	0
AC004080.5	0	0	0
AC004080.6	0	0.689624	0
AC004112.1	0	0	0
AC004129.1	0	0	0
AC004129.2	0	0	0
AC004129.3	0	0	0
AC004130.1	0	0	0
AC004134.1	0	33.6437	0
AC004147.1	0	0	0
AC004147.2	0	0	0
AC004147.3	0	0	0
AC004147.4	0	0	0
AC004147.5	0	0	0
AC004148.1	0	0	0
AC004148.2	0.984414	0.607061	0.317502
AC004156.1	0.378344	0.308041	1.63154
AC004158.1	0	1.21999	0
AC004160.1	0	0	0
AC004160.2	0	0	0
AC004217.1	0	0	0
AC004217.2	0	0.734575	0.838443
AC004221.1	0	0	0
AC004223.1	0	0	0
AC004223.2	0	0	0
AC004223.3	0	0	0
AC004223.4	0	0	0
AC004224.1	0	0	0
AC004224.2	8.59074	0	0
AC004231.1	0	0.816339	0
AC004231.3	0	0	0
AC004232.1	0	0	0
AC004232.2	0	0	0
AC004232.3	0	0	0
AC004233.1	0	6.43521	0
AC004233.2	0	0	0
AC004233.3	0.228423	5.44675	0
AC004233.4	1.38685	0	9.41751
AC004241.1	6.27273	0	0
AC004241.2	3.58448	0	0
AC004241.3	0	0	0
AC004241.4	0.267498	0	0.605489
AC004241.5	0.111466	0	0
AC004253.1	0.974858	0	0
AC004253.2	0	0	0
AC004257.1	0	0	15.4669
AC004263.1	0	5.38517	1.22933
AC004263.2	0.332686	3.37374	2.27488
AC004264.1	0.427507	0	0
AC004264.2	0	0.623092	0.454022
AC004381.1	0	0	0
AC004381.2	0	0	0
AC004381.3	0	0	0
AC004383.1	0	0	0
AC004386.1	0	0	0
AC004386.2	0	0	0
AC004408.1	0	0	0
AC004408.2	0	0	0
AC004415.1	0	0	0
AC004448.1	0	0	0
AC004448.2	0	0	0
AC004448.3	0	0	1.65843
AC004449.1	2.53251	7.53339	0
AC004453.1	3.01815	0	0
AC004453.2	0	0.242672	0
AC004461.1	0	12.0012	0
AC004461.2	0	1.66804	0.951951
AC004466.1	0	2.50156	3.49165
AC004466.2	0	5.19155	0
AC004466.3	0	1.55572	0
AC004467.1	0	0	0
AC004470.1	0	0	0
AC004471.1	0	0	0
AC004471.2	0	0.365255	0
AC004475.1	55.6824	80.5273	35.2749
AC004477.1	0.350231	0	0.198189
AC004477.2	0	118.195	0
AC004477.3	2.73303	2.70996	3.09314
AC004485.1	0	0	0
AC004486.1	0	0	0
AC004490.1	0	1.11456	0
AC004491.1	0	0	0.645913
AC004492.1	0.472599	0.937217	0
AC004494.1	0	0.247215	0
AC004494.2	0	1.59053	0.907712
AC004522.1	0	0	0
AC004522.2	0	0	0
AC004528.1	1.19065	0	6.67432
AC004528.2	1.5085	11.0211	0
AC004540.1	0	0	0
AC004540.2	0	0	0
AC004542.1	0	0	0
AC004542.2	1.25511	0	0
AC004543.1	0	0	0
AC004551.1	0	0	0
AC004552.1	0	0	0
AC004554.1	0	0	0
AC004554.2	0	0	0.320791
AC004584.1	0	0	0
AC004584.2	0	0	0
AC004584.3	0.221159	0	0.254131
AC004585.1	0	0.603984	0
AC004585.2	0	0	0
AC004590.1	0	0	0
AC004593.1	0.424392	0	0
AC004593.2	0	0.608224	0
AC004593.3	0.749168	0	0
AC004594.1	0	0	0
AC004596.1	0	1.65609	0
AC004597.1	0.746766	0	0
AC004623.1	0.37219	4.4174	0
AC004637.1	0	5.94911	2.26344
AC004672.1	0	0	0
AC004672.2	0.716896	0	0
AC004674.1	0	0	0
AC004674.2	0	0	0
AC004678.1	0	0.679482	0
AC004678.2	0	0.890701	2.09481
AC004687.1	2.0319	9.40214	3.44944
AC004687.2	0	0	0.105498
AC004690.1	0	0	0
AC004690.2	0	0	0
AC004691.1	0	0	0
AC004691.2	0	0	0
AC004692.1	1.33819	0	12.0886
AC004692.2	0	0	0
AC004696.1	0	0	0
AC004696.2	0	0	0
AC004702.1	0	0	0
AC004704.1	0.697578	0	0
AC004706.1	1.10948	0	0
AC004706.2	0	0	0
AC004706.3	0.921194	4.49682	1.92475
AC004707.1	5.81726	0	0
AC004754.1	0.257074	2.48657	0
AC004765.1	0.255473	0	0
AC004771.1	0	0	0
AC004771.2	1.22627	0	0
AC004771.3	1.54299	0	22.7018
AC004771.4	2.38431	2.42184	35.1013
AC004771.5	0	0	0
AC004775.1	0	0	0
AC004777.1	0	0	0
AC004784.1	0	0	0
AC004790.1	0	0	0
AC004790.2	0	0	0
AC004792.1	0	0	0
AC004797.1	0	0	0.260285
AC004801.1	0	0	0
AC004801.2	0.439606	0	0
AC004801.3	0	0	0
AC004801.4	0	0	0
AC004801.5	0	0	0
AC004801.6	0	0.63381	0
AC004801.7	0	0.375668	0.230955
AC004803.1	1.85003	0.550169	0
AC004805.1	0	0	0
AC004805.2	0	0	0
AC004805.3	0	0	0
AC004808.1	0	0	0
AC004808.2	0	0	0
AC004812.1	0	0	0
AC004812.2	0	0	0.285843
AC004816.1	0.613135	3.88275	0
AC004816.2	0	11.7866	0
AC004817.1	0	0	0
AC004817.2	0	4.59749	0
AC004817.3	0.371794	0.238529	1.41627
AC004817.4	0.069064	0	0.561267
AC004825.1	0	0	0
AC004825.2	0	0	0
AC004828.1	0	0	0
AC004830.1	0	0	1.02803
AC004832.1	0	0	3.429
AC004832.2	0	0	0
AC004832.3	1.84844	0	0
AC004832.4	0	0	0
AC004832.5	1.53284	0	0
AC004832.6	0	0	0
AC004834.1	0.15658	0.643451	0
AC004835.1	0.743843	1.42466	0.19789
AC004835.2	0	0	0
AC004836.1	0	0	0
AC004837.1	0	0	0
AC004837.2	0	0	0
AC004837.3	1.46657	0	0
AC004839.1	1.84914	0	0
AC004840.1	0	0	4.54638
AC004840.2	0	0	0
AC004846.1	0.172901	0.333546	0.440347
AC004846.2	0	0	0
AC004847.1	0	4.17011	0.317317
AC004852.1	0	0	0
AC004852.2	0	0	0
AC004852.3	0	0	0
AC004853.1	0	0	0
AC004854.1	0	0	0
AC004854.2	1.2653	4.89446	2.22142
AC004858.1	0	0	0
AC004862.1	0	0	0
AC004865.1	0	0	0
AC004865.2	0	3.83124	0
AC004866.1	0	0	0
AC004866.2	0	0	0
AC004869.1	0	0	0
AC004869.2	0	0	0
AC004870.1	0	0	0
AC004870.2	1.52948	0	0.906153
AC004870.3	0	0	0
AC004870.4	0	0	0
AC004872.1	0	0	0
AC004875.1	0	0	0
AC004877.1	0.080839	0	0.273245
AC004877.2	0	0	6.02721
AC004882.1	0	0	0
AC004882.2	0	0	0
AC004884.1	0	0	0
AC004884.2	0	0	0
AC004888.1	0	0	0
AC004889.1	11.9886	6.7565	16.9387
AC004890.1	0	0	0
AC004890.2	1.20515	8.51088	10.0039
AC004890.3	0	1.63847	0.623382
AC004893.1	0	0	3.68798
AC004893.2	0	0	0
AC004895.1	0	0	0
AC004898.1	0	0	0
AC004899.1	0	0	0
AC004899.2	0	0	0
AC004900.1	0	0	0
AC004906.1	0	1.37537	2.19742
AC004908.1	0.797915	1.58236	0
AC004908.2	0	0	0
AC004908.3	0	0	0
AC004910.1	0	0	0
AC004911.1	0	0	0
AC004917.1	0	0	0
AC004918.1	0	0	0
AC004918.3	0	0	0
AC004920.1	0	0	0
AC004921.1	0	0	0
AC004922.1	2.1608	2.42082	0
AC004923.1	0.442108	125.354	0
AC004923.2	0	0	0
AC004923.3	0	0	0
AC004923.4	0.475492	0.942955	0
AC004925.1	0	0	0
AC004930.1	0	0	0
AC004936.1	0	0	0
AC004938.1	0	0	0
AC004941.1	0	0	0
AC004941.2	0	0	0
AC004943.1	0	0	0
AC004943.2	0.525309	0.240676	0.960425
AC004943.3	0	0	0
AC004944.1	0	0	0
AC004945.1	0	0	0
AC004946.1	0	0	0
AC004947.1	0	0	0
AC004947.2	0	0	0
AC004948.1	0	0	0
AC004949.1	0.371654	0.162273	0
AC004951.1	4.65723	47.8682	29.6602
AC004951.2	0.563186	0	0
AC004951.3	0.271307	0.774109	0.58663
AC004951.4	1.21406	2.20874	0
AC004965.1	0	0	0
AC004967.1	3.2699	4.66715	15.9812
AC004967.2	1.85279	0.697913	0
AC004969.1	0	1.39864	0
AC004972.1	0	0	0
AC004973.1	0	0	0
AC004974.1	0.469619	0	0
AC004975.1	0	0	0
AC004975.2	0	0	0
AC004980.1	4.96808	57.9584	123.593
AC004980.2	3.92022	0	0
AC004980.3	0	5.5202	0
AC004980.4	0	0	0
AC004982.1	0	0	0
AC004982.2	11.8749	0	0
AC004986.1	0	0	0
AC004987.1	0	0	0
AC004987.2	0	0	0
AC004987.3	0	0	0
AC004987.4	2.01991	0	0
AC004988.1	0	0	0.426423
AC004990.1	0	0	0
AC004994.1	0	0	0
AC004997.1	0.656237	2.66342	1.85643
AC005000.1	0	0	0
AC005000.2	0	0	0
AC005002.1	0	0	0
AC005002.2	0	0	0
AC005005.1	0	0	0
AC005005.2	0	0	0
AC005005.3	0.200681	0.795948	0.908494
AC005005.4	0.028542	0.335534	0.347349
AC005006.1	0	0	0
AC005008.1	0	0	0
AC005008.2	0	0	0
AC005009.1	0	0	0
AC005009.2	0	0	0
AC005011.1	0	0	0
AC005013.1	0	0	0
AC005014.1	0	0	0
AC005014.2	0	0	0
AC005014.3	0	0	0
AC005019.1	0	0	0
AC005019.2	0	0	0
AC005020.1	0.841123	0	0
AC005020.2	1.54709	1.59141	0
AC005021.1	0	0	0
AC005033.1	0	0	0
AC005034.1	0	0	0
AC005034.2	0	0	0
AC005034.3	0	0	0.603844
AC005034.4	0	0.707783	0
AC005034.5	7.10378	0	0
AC005034.6	0.340866	0.963395	1.9108
AC005037.1	0	13.7048	6.07963
AC005040.1	0	0	0
AC005040.2	0	0	0
AC005041.1	0	0.419969	0
AC005041.2	0	0	0
AC005041.3	1.16496	3.46536	0
AC005042.1	0.422851	0	0
AC005042.2	0	0	0
AC005042.3	0	0	0
AC005046.1	1.85897	2.90649	4.42721
AC005050.1	0.163963	0	0
AC005050.2	0	0	0
AC005050.3	0	0	0
AC005052.1	0.103875	0	0
AC005062.1	13.4893	2.88076	0
AC005064.1	0	0	0
AC005066.1	0	0	0
AC005070.1	0	0	0
AC005070.2	0	0	0
AC005070.3	0.194402	0.639054	0.368305
AC005072.1	0.154197	1.83474	0.349028
AC005076.1	0	0	7.09936
AC005077.1	0	0	0
AC005077.2	0	0	0
AC005077.3	0	0	0
AC005077.4	0	0.569375	0
AC005082.1	0	0	0
AC005082.2	0.98327	0	0
AC005083.1	0	0	0
AC005084.1	0	0	0
AC005086.1	0.42209	4.18522	1.9108
AC005086.2	0	0	0
AC005086.3	0	190.872	0
AC005086.4	0	0	0
AC005088.1	0	0	0
AC005089.1	0.233927	0.466875	0.926807
AC005090.1	0	0	0
AC005091.1	0.2476	0	0
AC005094.1	0	0	0
AC005096.1	0	1.23873	0
AC005099.1	0	0	0
AC005100.1	0	0	0
AC005102.1	0	0	0
AC005104.1	0	0	0
AC005104.2	0	0	0
AC005105.1	0	0	0
AC005144.1	0	0	0
AC005150.1	0	0	0
AC005154.1	0	0	0
AC005154.2	0	0	0.46104
AC005154.3	0	0	0
AC005154.4	0	0	0
AC005154.5	0	0	1.59096
AC005156.1	0	0	0
AC005160.1	0	0	0
AC005162.1	0	0	0
AC005162.2	0	0	0
AC005162.3	0	1.97456	0
AC005165.1	0	0	0
AC005165.2	0	0	0
AC005176.1	0	0.294452	0
AC005176.2	0	0	0
AC005178.1	0	0	0
AC005180.1	0	0	0
AC005180.2	0	0	0
AC005181.1	0	0	0
AC005183.1	0.269354	0	0
AC005185.1	0	0	0
AC005186.1	0	0	0
AC005189.1	0	0	0
AC005191.1	0	0	0
AC005197.1	0	0	0
AC005208.1	0	0	0
AC005209.1	0	0	0
AC005220.1	0	0	0.830521
AC005224.1	0.542681	0.358733	0
AC005224.2	0	0	0
AC005224.3	0	0	0
AC005224.4	0.332133	0	0
AC005225.1	0	1.34316	0
AC005225.2	0	0	0
AC005225.3	0	0	0
AC005225.4	0	0	0
AC005229.1	0	0	0
AC005229.2	0	0	0
AC005229.3	0	0	0
AC005229.4	1.31498	0.474138	0
AC005230.1	0	0	0
AC005232.1	0	0	0
AC005234.1	0	0	0
AC005237.1	0	0	5.10368
AC005237.2	0	0	0
AC005244.1	0	0	0
AC005244.2	0	0	0
AC005252.1	0	0	0
AC005252.2	0	0	0
AC005252.3	0	0	0
AC005252.4	0.814654	5.40655	0
AC005253.1	0.587492	2.64512	3.02903
AC005253.2	9.85815	0	3.19516
AC005255.1	1245.5	35.5139	69.7776
AC005256.1	0	0	0
AC005258.1	4.34257	0.715761	4.87741
AC005261.1	1.62728	0.461011	1.8942
AC005261.2	0	0	0
AC005261.3	1.70626	0	0.825496
AC005261.4	0	0	4.53818
AC005261.5	2.25667	0	0
AC005262.1	2.06186	0	0
AC005262.2	0	5.49087	0
AC005264.1	0.121088	0	0
AC005274.1	0	0	0
AC005277.1	0	0	0
AC005277.2	0	0	0
AC005280.1	0.808997	0	0
AC005280.2	0	0	0
AC005280.3	0	0	0
AC005281.1	0	0	0
AC005288.1	1.06623	0	0
AC005291.1	2.37746	2.38354	3.8439
AC005291.2	19.5576	11.8041	7.69899
AC005293.1	0	0	0
AC005294.1	0	0	0
AC005296.1	0	0	0
AC005297.1	0	0	0
AC005297.2	0	0	0
AC005297.3	0	0	0
AC005300.1	0	0	0
AC005301.1	0	0	0
AC005303.1	0	0	0
AC005304.1	0	0	0
AC005304.2	0.26917	0.794346	1.48963
AC005304.3	0	0	0
AC005306.1	0	30.9237	0
AC005307.1	0	0	0
AC005323.1	1.84711	2.91513	3.3704
AC005323.2	0	0	2.48056
AC005324.1	0	0	0
AC005324.2	0	0	0
AC005324.3	0.738443	0.25485	0.265413
AC005324.4	4.44485	0	0
AC005324.5	0	2.51747	1.63781
AC005324.6	0	0	0
AC005326.1	0	0	0
AC005329.1	0	1.89768	1.51924
AC005329.2	0	0	0
AC005329.3	0	0.410735	0
AC005330.1	1.17791	12.614	4.26597
AC005332.1	0	0.466587	0
AC005332.2	0	0.300802	0.413496
AC005332.3	4.73078	0	0
AC005332.4	0.530731	0.789376	0.600661
AC005332.5	0.656049	2.97376	1.48498
AC005332.6	5.3111	0.828261	1.18424
AC005332.7	0.629706	0	1.42535
AC005336.1	0.468795	0.464837	2.12226
AC005336.2	0	0	0
AC005336.3	0	0	0
AC005339.1	1.62229	0	0
AC005341.1	0	0	0
AC005342.1	0	1.58961	1.13068
AC005342.2	0	0	0
AC005343.1	0	0	0.16391
AC005344.1	0	0	0
AC005345.1	0	0	0
AC005351.1	0.433875	0	0
AC005355.1	0	5.96191	2.2683
AC005355.2	0	0	0
AC005357.1	0	0	0
AC005357.2	0	0	0
AC005358.1	0	0	0
AC005358.2	0	0.137291	0
AC005363.1	0	0	0
AC005363.2	12.9746	0	0
AC005377.1	0	0	0
AC005379.1	0	0	0
AC005381.1	0	0	0
AC005383.1	0	0	0
AC005387.1	0	0	0
AC005387.2	0	0	0
AC005391.1	0	0	0
AC005392.1	0.928251	0	0
AC005392.2	0	0	0
AC005392.3	0	0	0
AC005393.1	1.39099	1.37925	0
AC005394.1	0	0	0
AC005394.2	0.162703	0	0
AC005410.1	0	0	0
AC005410.2	1.08874	0	0
AC005412.1	0	0	0
AC005414.1	0	0	0
AC005476.1	1.5744	0	3.56338
AC005476.2	0.89612	0	0
AC005479.1	0	0	0
AC005479.2	0	0	0
AC005480.1	0.070626	0.649609	0.232803
AC005480.2	0	0	0
AC005481.1	0.072651	0.432224	0
AC005482.1	2.14409	0	0
AC005486.1	0	0	0
AC005487.1	0	0	0
AC005495.1	0	0	0
AC005495.2	0	0	0
AC005498.1	0	0	0
AC005498.2	0	0	0
AC005498.3	0	0	0
AC005514.1	0	127.154	0
AC005515.1	0	0	0
AC005515.2	0	0	0
AC005518.1	0	0	0
AC005518.2	0	0	0
AC005519.1	0.626747	1.78658	1.41556
AC005520.1	0	0	0
AC005520.2	0	3.19756	0
AC005520.3	0	3.81857	0
AC005520.4	0	0	0
AC005520.5	0.175385	0.308025	0.948711
AC005521.1	0	0	0
AC005522.1	0	1.13247	0
AC005523.1	0	0	0
AC005523.2	7.06091	4.31062	7.44295
AC005524.1	0	0	0
AC005529.1	0	0	0
AC005531.1	0	0.868066	0
AC005532.1	0	0	0
AC005532.2	0	0	0
AC005534.1	0	0	0
AC005534.2	0	0	0
AC005537.1	2.87989	4.91692	2.91195
AC005538.1	0	0	0
AC005538.2	0	0	0
AC005538.3	0	0	0
AC005539.1	0	0	0
AC005540.1	2.43011	5.01159	8.56227
AC005544.1	0	0	0
AC005544.2	0	0	0
AC005546.1	0	16.2693	3.71395
AC005548.1	0.14061	0.556491	0
AC005549.1	0	0	0
AC005550.1	0	0	0
AC005550.2	0	0	0
AC005551.1	0	0	0
AC005552.1	0	0	0
AC005559.1	0	5.30467	0.847879
AC005562.1	7.66393	12.0125	0.793925
AC005562.2	0	0	0
AC005578.1	0	0.599284	0
AC005580.1	0	0	0
AC005586.1	0	1.40868	0
AC005586.2	0.792487	0.785796	0
AC005587.1	0	0	0
AC005588.1	0	0	0
AC005592.1	0	0	0
AC005593.1	0	0	0
AC005597.1	0	0	0
AC005606.1	0	4.39079	3.24327
AC005606.2	0.851185	1.66772	0
AC005609.1	0	0	0
AC005609.2	0	0	0
AC005609.3	0	0	1.60787
AC005609.4	0	0	0
AC005609.5	0	0	0
AC005614.1	0.399921	0.13842	0.155204
AC005614.2	0	0	2.48765
AC005616.1	0	7.21639	3.19626
AC005618.1	2.64535	0	0
AC005618.2	0	0	0
AC005618.3	1.17315	0	0
AC005622.1	0	0	0
AC005625.1	0	2.07196	0
AC005632.1	0	0	0
AC005632.2	0.402403	0	0
AC005632.3	0	0	0
AC005632.4	0	0	0
AC005670.1	0	0	0
AC005670.2	8.00164	2.41816	1.82218
AC005674.1	0	0	0
AC005674.2	0.285791	0.303209	0.153873
AC005682.1	0	0	0
AC005691.1	0	0	0
AC005692.1	0	0	0
AC005692.2	0	0	0
AC005692.3	0	0.288535	0
AC005695.1	0	0	0
AC005695.2	0	0	0
AC005695.3	15.2613	151.325	34.5443
AC005696.1	0	0	8.15537
AC005696.2	0.979676	2.01742	0
AC005696.3	0	0	0
AC005696.4	0.242906	1.06179	1.82598
AC005697.1	0.699672	2.09175	21.9365
AC005697.2	0	0	0
AC005699.1	0	0	0
AC005702.1	0	0	0
AC005702.2	0	0	0
AC005702.3	0	0	0
AC005702.4	0	0	0
AC005703.1	0	0	0
AC005703.2	0	0	0
AC005703.3	0	0	0
AC005703.4	0	0	0
AC005703.5	0	4.52152	0
AC005703.6	0	0	0
AC005722.1	0	0	0
AC005722.2	0.074653	0	0
AC005722.3	0	0	0
AC005725.1	0	0	0.66513
AC005726.1	3.64734	60.5264	32.0964
AC005726.2	1.81882	2.25705	2.59514
AC005726.3	3.34437	2.21075	5.04671
AC005726.4	0	0	0
AC005726.5	0	0	0
AC005730.1	0	0	0
AC005730.2	0.249188	0	0
AC005730.3	0	0	0
AC005736.1	0.620758	0	0.942105
AC005736.2	0	0	0
AC005740.1	0	0	0
AC005740.2	0	0	0
AC005740.3	0	0	0
AC005740.4	0.658167	0	0
AC005741.1	0	0	0
AC005746.1	0	0.989396	0
AC005746.2	0	0	0
AC005746.3	0	0	0
AC005753.1	0	0	0
AC005757.1	0	0	0
AC005758.1	0	0	0
AC005759.1	0	0	0
AC005771.1	0	0	0
AC005772.1	0	0	0
AC005774.1	0	0	0
AC005775.1	0	0	0
AC005776.1	0	0	0
AC005776.2	0	3.25133	0.357767
AC005777.1	0	0	0
AC005779.1	0	0	0
AC005779.2	1.90576	0	0
AC005785.1	0.310428	4.62788	0.710135
AC005785.2	1.21985	1.20955	0
AC005786.1	0	0	0
AC005786.2	0	0	0
AC005786.3	3.95724	36.4888	8.41097
AC005786.4	0	1.06709	0
AC005789.1	0	0	0
AC005790.1	0	2.29874	0
AC005796.1	0	0	0
AC005798.1	0	0	0
AC005808.1	5.50985	0	0
AC005821.1	0	0	0
AC005822.1	0	1.30509	0
AC005823.1	0	0	0
AC005823.2	0	0	0
AC005828.1	0	0	0
AC005828.2	0	0	0
AC005828.3	0	0	0
AC005828.4	0	0	0
AC005828.5	0	0	0
AC005828.6	0	0	0
AC005828.7	0	0	0
AC005829.1	0	0	0
AC005829.2	0	0	0
AC005831.1	0.160905	0	0.398607
AC005832.1	0.721335	0	0
AC005832.2	0	0	0
AC005832.3	0	0	0
AC005832.4	9.65427	0	0
AC005833.1	0.4472	0	0
AC005833.2	0	0	0
AC005837.1	0	0	0.717264
AC005837.2	0	0	0
AC005837.3	0	0	0
AC005838.1	0	0	0
AC005838.2	3.41322	20.3065	23.1777
AC005839.1	0.78607	0.465387	0
AC005840.1	0	0	0
AC005840.2	0.14993	0.891984	0.67874
AC005840.3	0	0	0
AC005840.4	0	3.5591	0
AC005841.1	14.8874	0	34.6833
AC005842.1	0.89727	2.15407	0
AC005845.1	0	0	0
AC005856.1	0	0	0
AC005858.1	0	0	0
AC005858.2	0	0	0
AC005858.3	0	0	0
AC005863.1	0	0	0.191874
AC005865.1	0.08457	0	0.191427
AC005865.2	0	0.22495	0
AC005868.1	0	0	0
AC005871.1	0	0	0
AC005871.2	0	0	0
AC005884.1	0	0	0
AC005884.2	0	0	0
AC005899.1	0	1.28739	3.40023
AC005899.2	0	0	0
AC005899.3	0	0	0
AC005899.4	38.2739	0	0
AC005899.5	0	0	0
AC005899.6	0	0	0
AC005899.7	0.690868	0	0
AC005899.8	0.176494	0.318215	0
AC005901.1	0	0	0
AC005906.1	0	0	0
AC005906.2	0	0	0
AC005906.3	0	0	0
AC005908.1	0	0	0
AC005908.2	0	0	0
AC005909.1	0	0	0
AC005911.1	0	0	0
AC005912.1	133.62	289.036	220.337
AC005912.2	0	0	0
AC005915.1	0	0	0
AC005920.1	0	0	0
AC005920.2	0	0	0
AC005920.3	0	0	0
AC005920.4	0	0	0
AC005921.1	0	0	0
AC005921.2	0	1.42403	0
AC005921.3	0.367494	0.252669	0
AC005921.4	0	0	0
AC005943.1	28.0634	58.0008	36.1409
AC005943.2	0	75.9293	198.675
AC005944.1	8.03363	30.3606	5.22421
AC005951.1	0	0	0
AC005954.1	0	0	5.84336
AC005954.2	0	4.44742	1.74872
AC005962.1	0	0	0
AC005972.1	0	0	0
AC005972.2	0	0	0
AC005972.3	0.264162	2.09071	0
AC005993.1	0	0	0
AC005996.1	0	0	0
AC005999.1	0	0	0
AC005999.2	0	0	0
AC006001.1	0	6.16064	0
AC006001.2	0	8.56057	0
AC006001.3	11.621	10.9879	12.8576
AC006001.4	12.8016	0	0
AC006003.1	0	0	0
AC006004.1	0	0	0
AC006006.1	0	0	0
AC006007.1	0	0	0
AC006011.1	15.7037	8.4407	12.6492
AC006011.2	0.256316	0	0
AC006012.1	0	0	0
AC006013.1	0	0	0
AC006015.1	0	0	0
AC006017.1	0	1.21063	0
AC006019.1	0	3.12054	3.08688
AC006019.2	0	0.431735	0.800206
AC006019.3	0	0	0.587284
AC006020.1	0.145166	0	0
AC006022.1	0	0	0
AC006023.1	0	0	0
AC006023.2	0	0	0
AC006026.1	0	0	0
AC006026.2	0	0	0
AC006026.3	0	0	0
AC006027.1	0	0	0
AC006028.1	0	0	0
AC006030.1	0	0.544942	0.586302
AC006033.1	0	0	0
AC006033.2	0	0.268789	0
AC006037.1	0	0	0
AC006037.2	0	0	0
AC006040.1	0.480001	0	0
AC006041.1	0	0	0
AC006042.1	0	0	0
AC006042.2	0.73038	0	0
AC006042.3	0.381953	0	0
AC006042.4	0	0	0
AC006043.1	0	0	0
AC006055.1	0	0	0
AC006058.1	0	0	0
AC006058.2	0	3.09062	0
AC006058.3	0	0	0
AC006058.4	0	0	0
AC006059.1	1.09902	0	0
AC006059.2	6.00153	0.693734	0.397573
AC006059.3	0	0	0
AC006063.1	0	0	0
AC006063.2	0	0	0
AC006064.1	0	0	0
AC006064.2	0.253276	0	0.812605
AC006064.3	0	0	0
AC006064.4	31.856	244.049	160.158
AC006064.5	148.331	23.2015	0
AC006064.6	0	0	0
AC006065.1	0	0	0
AC006065.2	0	0	0
AC006065.3	0	0	0
AC006065.4	0	0	0
AC006065.5	0	0	0
AC006065.6	0	0	0
AC006076.1	0	0	0
AC006077.1	0	0	0
AC006077.2	0	6.66415	0
AC006111.1	0	0	0
AC006111.2	1.42241	0	0
AC006111.3	0	0	0
AC006115.1	0	0	0
AC006115.2	0.302597	3.09402	1.30342
AC006116.1	0	0	0
AC006116.10	0	0	0
AC006116.11	0	0	0
AC006116.2	0	0	0
AC006116.3	0	0	0
AC006116.4	0	0	0
AC006116.5	0.751584	0	0
AC006116.6	0	0	0
AC006116.7	0	0	0
AC006116.8	0	0.710296	0.179955
AC006116.9	0	0	0
AC006122.1	0	2.42664	0
AC006128.1	1.89351	24.7034	18.4999
AC006130.1	0.761409	0	0
AC006130.2	0	0	0
AC006133.1	0	0	0
AC006141.1	0.364031	0.481049	1.09814
AC006144.1	0	0.26284	0
AC006145.1	0	0	0
AC006146.1	0	0	0
AC006148.1	0	0	0
AC006148.2	0	0	0
AC006150.1	0	0	0
AC006153.1	0	0	0
AC006157.1	0	0	0
AC006158.1	0	0	0
AC006158.2	0	0	0
AC006158.3	0	0	0
AC006159.1	0	0	0
AC006159.2	0	0	0
AC006160.1	0.123997	0.922251	0
AC006160.2	0	0	0
AC006195.1	0	0	0
AC006197.1	0	0	0
AC006199.1	0	0	0
AC006205.1	0	0	0
AC006205.2	0	0	0
AC006206.1	0	0	0
AC006206.2	0	0	0
AC006207.1	0	0	0
AC006210.1	0	0	0
AC006210.2	0	0.363108	0
AC006213.1	3.17622	1.24986	0.478971
AC006213.2	0.525556	0	0
AC006213.3	0	0	0
AC006213.4	0	0	0
AC006213.5	0	0	0
AC006213.6	0	0	0
AC006213.7	0	0.244792	0
AC006236.1	0	0	0
AC006237.1	0	0	0
AC006238.1	0	0	0
AC006238.2	0.894972	0	0
AC006249.1	0	0	0
AC006252.1	0	0.54231	0.618992
AC006254.1	0.052396	0.455168	0
AC006254.2	0	0	0
AC006254.3	0	0	0
AC006262.1	0.45005	0	2.01739
AC006262.2	2.77246	17.7672	0
AC006262.3	0	0	0
AC006262.4	0	0	0
AC006270.1	0	0	0
AC006270.2	0	0	0
AC006270.3	0	0	0
AC006272.1	0	0	0
AC006272.2	0	0	0
AC006273.1	0.380704	7.54837	2.59182
AC006277.1	0.684764	0	0
AC006288.1	0	0	0
AC006296.1	0	0	0
AC006296.2	0	0	0
AC006299.1	0	0	0
AC006305.1	0.149737	0.890838	0
AC006305.2	0	0	0
AC006305.3	0	0	0
AC006326.1	0	0	0
AC006328.1	0	0	0
AC006329.1	3.06567	3.03979	3.46961
AC006329.2	0	0	0
AC006330.1	0.134057	0.283578	0.607114
AC006333.1	0	0	0
AC006333.2	2.64476	0.749267	0
AC006335.1	0	0	0
AC006335.2	0	0	0
AC006338.1	0	0	0
AC006338.2	0	0	0
AC006349.1	0	0	0
AC006355.1	0	0	0
AC006355.2	0	0	0
AC006357.1	0	0	0
AC006362.1	0	0	0
AC006363.1	0	0	0
AC006366.1	0	0	0
AC006369.1	0	0	1.76381
AC006369.2	0	0	0
AC006372.1	0	0	0
AC006372.2	0	0	0.409139
AC006372.3	0.061313	1.09432	0
AC006372.4	0	0.714139	0
AC006378.1	0	0	0
AC006378.2	0	0	0
AC006380.1	0	0	0
AC006386.1	0	0	0
AC006387.1	2.14794	0	0
AC006390.1	0	0	0
AC006427.1	0	0	0
AC006435.1	0	3.60034	10.6107
AC006435.2	0	7.74697	0
AC006435.3	0	0	0
AC006435.5	0	0	0
AC006441.1	1.33126	2.53177	0
AC006441.2	0	0	0
AC006441.3	22.3178	34.9753	8.78067
AC006441.4	0	0	0
AC006441.5	0	0	0
AC006445.1	0	0	0
AC006445.2	0	0	0
AC006449.1	0	4.30479	0
AC006449.2	1.96617	7.79828	15.5766
AC006449.3	0	0	6.84264
AC006449.5	0.378028	2.99869	0.285225
AC006449.6	0.227642	0.451439	1.28818
AC006449.7	13.0435	0	0
AC006450.1	0	0	0
AC006450.2	0	0	0
AC006450.3	0	0	0
AC006452.1	0	0	0
AC006453.1	0	0	0
AC006453.2	126.244	22.0793	13.3196
AC006453.3	0	0	0
AC006453.4	0	0.460666	0
AC006453.5	0	0	0
AC006455.1	0	0	0
AC006455.2	0	0	0
AC006455.3	0	0	0
AC006455.4	0	0	0
AC006455.5	0	0	0
AC006455.6	0	0	0
AC006455.7	0	0	0
AC006455.8	0	0	0
AC006457.1	0	0	0
AC006458.1	0	0	0
AC006460.1	1.12556	0	0
AC006460.2	1.4387	1.29853	0.234652
AC006461.1	0	0	0
AC006463.1	0	0	0
AC006466.1	0	0	0
AC006480.1	0	0	0
AC006480.2	0.214819	0	1.23449
AC006482.1	0	0	0
AC006483.1	0	0	0
AC006483.2	0	0	0
AC006484.1	0	0	0
AC006486.1	11.0246	22.9295	0
AC006486.2	0	0.710843	0
AC006487.1	0	0	1.08515
AC006487.2	0	0	0
AC006499.1	0	0	0
AC006499.2	0	0	0
AC006499.3	0	0	0
AC006499.4	0	0	0
AC006499.5	0	0	0
AC006499.6	0	0	0
AC006499.7	0	0	0
AC006499.8	0	0	0
AC006504.1	0.954576	0.611906	0
AC006504.2	0	0	0
AC006504.3	1.70067	0	0
AC006504.4	0	0.350302	0
AC006504.5	20.8128	19.8087	10.6734
AC006504.6	0	0	0
AC006504.7	0	0	0
AC006504.8	3.62162	0	0
AC006509.1	0	1.08014	0
AC006509.2	0	0	0
AC006511.1	0	0	0
AC006511.2	0	0	0
AC006511.3	0.151932	0	0
AC006511.4	0	0	0
AC006511.5	0	0.4813	0
AC006512.1	0	0	0
AC006512.2	0	0	0
AC006517.1	0	0	0
AC006518.1	0	0	0
AC006518.2	0	0	0
AC006518.7	0	2.61044	2.97955
AC006529.1	0	2.3968	0
AC006530.1	0	0	0
AC006538.1	0.174395	0.878257	0
AC006538.2	9.97882	0	0
AC006538.3	0	0	0
AC006539.1	0	0	0
AC006539.2	0	0	0
AC006539.3	0	0	0
AC006547.1	2.07396	8.68288	0
AC006547.2	0	0	1.87283
AC006547.3	0	0	0
AC006548.1	0	0	0
AC006548.2	0	0	0
AC006548.3	0	0	0
AC006557.1	0	0	0
AC006557.2	0	0	0
AC006557.3	0.869359	0	0
AC006557.4	0	0	0
AC006557.5	0	0	0
AC006557.6	27.1799	103.812	48.0056
AC006566.1	0	0	0
AC006581.1	0	0	0
AC006581.2	0	0	0
AC006600.1	0	0	0
AC006600.2	0.10323	0	0
AC006840.1	0	0	0
AC006924.1	0	0	0
AC006927.1	0	0	0
AC006927.2	0	0	0
AC006927.3	0	0	0
AC006927.4	0	0	0
AC006927.5	0	0	0
AC006942.1	0.858897	0	0
AC006946.1	0	0	0
AC006946.2	0.178811	0.177318	0.200639
AC006946.3	0	0	0
AC006947.1	0	0	0
AC006960.1	0	0	0
AC006960.2	0	0	0
AC006960.3	1.53284	0	0
AC006963.1	0	0	0
AC006965.1	0	0	5.94232
AC006967.1	0	0	0
AC006967.2	0	0	0
AC006967.3	0	0.560174	0
AC006970.1	0	0	0
AC006970.2	0	0	0
AC006970.3	0	0	0
AC006971.1	0	0	0
AC006972.1	0	0	0
AC006974.1	0	0	0
AC006974.2	0	0	0
AC006978.1	0.946157	0	1.60624
AC006978.2	0	2.15878	0
AC006986.1	0	0	0
AC006987.1	0	0	0
AC006989.1	0	0	0
AC006994.1	0	0	0
AC006994.2	0	0	0
AC007000.1	0	0	0
AC007000.2	0	3.88275	4.43177
AC007000.3	0	1.25557	0
AC007001.1	0	0	0
AC007003.1	0	0	0
AC007009.1	0	0	0
AC007012.1	0	0	0
AC007012.2	0	0	0
AC007014.1	0	0	0
AC007014.2	2.02601	0	0
AC007016.1	0	0	0
AC007029.1	0	0	0
AC007032.1	0	0	0
AC007036.1	0	0	0
AC007036.2	2.47863	2.49743	0
AC007036.3	0	0	0
AC007038.1	0.47793	0	1.08181
AC007038.2	0.474524	0	0
AC007040.1	0	0	0
AC007040.2	1.41505	0.491926	0.551575
AC007041.1	0	0	0
AC007064.1	0	0	0
AC007064.2	0	0	0
AC007064.3	0	0	0
AC007064.4	0	0	0
AC007066.1	0	12.0959	0
AC007066.2	0.617555	0.26615	0.3024
AC007068.1	0	0	0
AC007068.2	0	0	0
AC007091.1	0	0	0
AC007092.1	0	0	0
AC007098.1	0.131633	3.14318	0.297955
AC007098.2	0	0	0
AC007099.1	0.658422	0	0
AC007099.2	0	0	0
AC007100.1	0	0	0
AC007106.1	0	0	0
AC007114.1	1.16496	0	3.46219
AC007114.2	0	0.114595	0.130799
AC007115.1	0	0	0
AC007126.1	0.292154	0.551879	0.348821
AC007128.1	0.145256	0	0
AC007128.2	1.59319	1.57722	0
AC007132.1	0	0	0
AC007136.1	0	0	0
AC007151.1	0	0	0
AC007159.1	0	0	0
AC007160.1	0	0	0
AC007161.1	0	0	0
AC007161.2	0	0	0
AC007161.3	5.70648	0	0
AC007163.1	0.371325	0	0
AC007179.1	0	0	0
AC007179.2	0	0	0
AC007179.3	0	0	0
AC007182.1	0	1.44299	0
AC007182.2	0	0	0
AC007182.3	0	0	0
AC007191.1	0.378378	0.990348	0.2188
AC007192.1	0	0	0
AC007192.2	0	0	0
AC007193.1	0	0	0
AC007193.2	0	0	0
AC007193.3	0	307.801	0
AC007204.1	0	0	0
AC007204.2	0	0	0
AC007207.1	0	0	0
AC007207.2	0	1.57696	0
AC007215.1	0	13.7315	0
AC007216.1	0	0	0
AC007216.2	0	3.41909	4.12657
AC007216.3	0.373983	1.85415	1.69304
AC007216.4	0	0	0
AC007216.5	0	0	0
AC007218.1	0	0	0
AC007218.2	0	0	0
AC007220.1	0.289071	0	0
AC007221.1	0	0	0
AC007221.2	0	0	0
AC007223.1	0	0	0
AC007224.1	0	0	0
AC007224.2	0	3.5406	2.0203
AC007225.1	0.146812	0	0
AC007225.2	0	0	0
AC007229.1	0	0	0
AC007237.1	0	0	0
AC007238.1	0.16826	0	0
AC007240.1	0	0	0
AC007241.1	0	0	0
AC007244.1	0	0	0
AC007250.1	0	0	0
AC007253.1	0	0	0
AC007255.1	0.364049	0	0
AC007255.2	0	0	0
AC007256.1	0.093115	0	0
AC007262.1	0	0	0
AC007262.2	4.62753	6.66335	4.44956
AC007272.1	0.228423	3.31443	0
AC007274.1	0	0	0
AC007274.2	0	0	0
AC007274.3	0	0	0
AC007275.1	0	0	0
AC007277.1	0	0	0
AC007278.1	0	0	0
AC007278.2	0	0	0
AC007279.1	0	1.57159	0
AC007283.1	0	0	0
AC007283.2	0	0	0
AC007285.1	0.316414	0.178604	4.28765
AC007285.2	0	0	0
AC007292.1	0	6.16823	0
AC007292.2	0.15022	4.46883	0.746223
AC007292.3	0	10.1338	0
AC007298.1	0	0	0
AC007298.2	0.879312	0	0
AC007308.1	0	0	0
AC007312.1	0	0	0
AC007314.1	0	2.40855	1.66893
AC007317.1	0.105066	1.25213	1.18886
AC007318.1	1.74555	0	0
AC007318.2	1.3866	0	1.62565
AC007319.1	2.47435	0	0
AC007322.1	0	0	0
AC007322.2	0	0	0
AC007322.3	0	0	0
AC007322.4	0	0	0
AC007326.1	0	0	0
AC007326.2	0	0	0
AC007326.3	0	0	0
AC007326.4	2.66805	0	4.795
AC007326.5	32.5596	199.357	109.705
AC007327.1	0	0	0
AC007327.2	0	0	0
AC007333.1	0	0	0
AC007333.2	1.48199	45.8514	30.19
AC007336.1	0	0	0
AC007336.2	0	0	0
AC007336.3	0	0.48611	0
AC007342.1	0	0	0
AC007342.2	0	0	0
AC007342.3	0	0.248174	0.149991
AC007342.4	0.990651	10.6609	0
AC007342.5	0	0	0
AC007342.6	0.253162	0.406054	0
AC007342.7	0.111586	0	0
AC007342.8	0	0	0
AC007342.9	0	0	0
AC007344.1	0	0	0
AC007346.1	0	0	0
AC007346.2	0	0	0
AC007347.1	0	0	0
AC007347.2	0	0	0
AC007349.1	0	0	0
AC007349.2	0	0	0
AC007349.3	0	0	0
AC007349.4	0	0	0
AC007359.1	0	0	0
AC007362.1	0.8395	14.0898	0
AC007363.1	0	0	0
AC007364.1	0	0	0
AC007365.1	1.23276	1.22235	0
AC007365.2	0	0	0
AC007368.1	0	0	0
AC007368.2	0	0	0
AC007370.1	0	0	0
AC007370.2	0	0	0
AC007375.1	0	0	0
AC007375.2	0	0	0
AC007376.1	0	0	0
AC007376.2	0	0	0
AC007378.1	2.09758	2.13607	2.44803
AC007381.1	0	0	0
AC007382.1	0	0	0
AC007383.1	0	0	0
AC007383.2	0	0	0
AC007383.3	5.18078	1.12137	0.47294
AC007384.1	0	0	0
AC007386.1	0	0	0
AC007387.1	0	0	0
AC007389.1	0	0	0
AC007389.2	0	0	0
AC007389.3	1.53142	35.0745	18.7037
AC007389.4	0	0	0
AC007389.5	0	0	0
AC007390.1	0	0	8.72082
AC007390.2	0.449781	0.386427	0.44596
AC007391.1	0	0	0
AC007391.2	0	0	0.891873
AC007394.1	0	0	0
AC007395.1	0	0	0
AC007402.1	0	0.130422	0
AC007403.1	0	0	0
AC007405.1	0.122627	0	0.314702
AC007405.2	0.781849	0	0
AC007405.3	4.32798	2.24841	11.8323
AC007406.1	0	0	0
AC007406.2	0	0	0
AC007406.3	0	0	0
AC007406.4	0	0	0
AC007406.5	0	0.158181	0.180548
AC007422.1	0	0	0
AC007422.2	0	0	0
AC007423.1	0	0	0
AC007424.1	0	0	0
AC007431.1	0	0	0
AC007431.2	0	0	0
AC007431.3	0	2.73401	0
AC007435.1	0	0	0
AC007448.1	0	0	0
AC007448.2	0	0	0
AC007448.3	0	0	5.99296
AC007448.4	0	0	0
AC007450.1	0	0	0
AC007450.2	0	0	0
AC007450.3	0	0	0
AC007450.4	0	0	0
AC007458.1	0	0	0
AC007463.1	0	0	0
AC007485.1	43.8219	0	0
AC007485.2	1.80741	0.977534	2.97535
AC007490.1	0	0	0
AC007491.1	0	0	0
AC007493.1	0	0	0
AC007493.2	1.01743	0	0
AC007494.1	0	0	0
AC007494.2	0.90482	0	0
AC007494.3	0	3.74128	1.06757
AC007495.1	0	0	0
AC007495.2	0	0	0
AC007496.1	0	0	0
AC007496.2	0	1.55137	1.76973
AC007496.3	0	0	0.495348
AC007497.1	0	0	0
AC007513.1	0	0	0
AC007527.1	0	0	0
AC007527.2	0	0	0
AC007529.1	0	0	0.273396
AC007529.2	0	0	0
AC007533.1	0	0	0
AC007536.1	0	0	0
AC007537.1	0	0	0
AC007540.1	0	0	0
AC007541.1	1.14586	0.378728	0.432279
AC007546.1	0.751584	0	0
AC007546.2	0	0	0
AC007546.3	0.648874	1.75444	0.540877
AC007547.1	0	0	0
AC007547.2	0	0	0
AC007547.3	0	0	0
AC007551.1	0	0	0
AC007551.2	0	0	0
AC007552.1	0	0	0
AC007552.2	0	0	0
AC007556.1	0	0	0
AC007557.1	0	0	0
AC007557.2	0	0	0
AC007557.3	0	0	0
AC007557.4	0	0	0
AC007559.1	0	0	0
AC007560.1	0	0	0
AC007562.1	0	0	0
AC007563.1	0	0	0
AC007563.2	0	0	0
AC007563.3	0	0	4.43337
AC007566.1	2.20468	0	0
AC007566.2	0	0	0
AC007568.1	0	0	0
AC007569.1	0.663792	0	0
AC007570.1	0	0	0
AC007595.1	0	0	0
AC007598.1	0	0	0
AC007598.2	0	0	0
AC007598.3	0	0	0
AC007599.1	0	0	0.570141
AC007599.2	0	0	0
AC007601.1	0	0	0
AC007601.2	0	0	0
AC007603.1	0	0	0
AC007603.2	0	0	0
AC007603.3	0	0	0
AC007608.1	0	0	0
AC007608.2	0	0	0
AC007608.3	0	0	0
AC007608.4	0	0	0.338499
AC007610.1	0	0	0
AC007610.2	0	0	0
AC007610.3	0	0	0
AC007610.4	0.248377	0.75607	0.281227
AC007611.1	0.403797	0	0
AC007613.1	0.193763	0	0.227402
AC007614.1	0.651007	0	0
AC007614.2	0	0	0.454535
AC007618.1	0	0	0
AC007619.1	0	0	0
AC007619.2	0	0	0
AC007620.1	0	0	0
AC007620.2	0.69735	2.21987	6.32096
AC007620.3	0	0	0
AC007621.1	0	0	0
AC007622.1	0	0	0
AC007622.2	0	0	0.36854
AC007631.1	0	0	0
AC007637.1	0	0	0
AC007638.1	0	0.293586	0
AC007638.2	0	0	0
AC007639.1	0	0	0
AC007652.1	0	0	0
AC007655.1	0	0	0
AC007655.2	0	0	0
AC007656.1	0	0	0
AC007656.2	0	0	0
AC007663.1	0	0	0
AC007663.2	0	0	0
AC007663.3	0	2.13911	0
AC007663.4	0	0	0
AC007666.1	0	0.310231	0.663654
AC007666.2	1.43267	9.6865	2.97823
AC007671.1	0	0	0
AC007673.1	0	0	0
AC007677.1	0	0	0
AC007679.1	0.375133	0	0
AC007679.2	0	0	0
AC007681.1	0.146122	0	0
AC007683.1	0.681613	6.76366	0
AC007683.2	0	0	0
AC007684.1	0	0	0
AC007685.1	0	0	0
AC007686.1	0	0	0
AC007686.2	0	0	0
AC007686.3	0.083384	1.08933	0.344555
AC007686.4	0.089681	0.177848	0
AC007687.1	0	0	0
AC007688.1	1.37445	1.81914	3.12181
AC007688.2	0	0	0
AC007690.1	0	0	0
AC007718.1	0	0	0
AC007728.1	0	4.23894	0
AC007728.2	0.113821	0	0.257636
AC007728.3	0	0	0
AC007731.1	0.320483	0	0
AC007731.2	0	0	0
AC007731.3	0	0	0
AC007731.4	0	0	0
AC007738.1	0	0	0
AC007741.1	0	0	0
AC007742.1	0	0	0
AC007742.2	0	0	0
AC007743.1	15.1871	14.8167	14.6202
AC007744.1	0	0	0
AC007749.1	0	0	0
AC007750.1	0	0	0
AC007751.1	0	0	0
AC007773.1	1.93354	2.55628	5.10604
AC007780.1	5.71858	8.79541	0
AC007785.1	5.61133	22.2558	63.5069
AC007785.2	0.139767	0.277173	0
AC007785.3	0	0	0
AC007786.1	0	0	0
AC007786.2	0	0	0
AC007786.3	0	0	0
AC007787.1	0	0	0.395338
AC007787.2	0.665689	9.24096	1.5068
AC007790.1	0	0	0
AC007792.1	0	0	0
AC007795.1	0	0	0
AC007823.1	0	0	0
AC007834.1	0	0	0
AC007834.2	0	0	0
AC007842.1	0.524403	0.516304	0.285534
AC007846.1	2.05848	0.341087	1.33586
AC007846.2	0	0	0
AC007848.1	0.201549	0	0
AC007848.2	0	0	0
AC007849.1	0	0	0
AC007849.2	0	0	0
AC007861.1	0	0	0
AC007861.2	0	0	0
AC007876.1	0.309741	0	0.718502
AC007878.1	0.341129	0	0.386077
AC007879.1	0	0	0
AC007879.2	0	1.52996	1.74629
AC007879.3	1.51786	0	0
AC007879.4	0	0	4.70874
AC007881.1	0	0	0
AC007881.2	0	0	0
AC007881.3	0	0	0
AC007899.1	0	0	0
AC007906.1	0	0	0
AC007906.2	0	0	0
AC007907.1	0	0	0
AC007919.1	0	0	0
AC007919.2	0	0	0
AC007920.1	0	0	0
AC007920.2	0	0	0
AC007922.1	0	0	0
AC007922.2	0	0	0
AC007922.3	0	0	0
AC007923.1	0.910122	0	4.12016
AC007923.2	0	0	0
AC007923.3	0	0	0
AC007923.4	0	0	0
AC007938.1	0	0	0
AC007938.2	0	0	0
AC007938.3	0.622971	0	0
AC007948.1	0	0	0
AC007950.1	20.0533	4.38793	8.4325
AC007950.2	0	0	0
AC007950.3	0	0	0
AC007952.1	0	0.500052	0
AC007952.2	0.139349	0	0.315419
AC007952.3	0	0	0
AC007952.4	14.5776	15.679	0
AC007952.5	0	1.49409	0
AC007952.6	0	0	0
AC007952.7	0	0	0
AC007952.8	0	0	0
AC007952.9	0	0	0
AC007953.1	0.749168	0	0
AC007953.2	0	0	0
AC007954.1	0	0	0
AC007956.1	0.795192	1.57696	0
AC007967.1	0	0	0
AC007967.2	0	0	0
AC007967.3	0	0	0
AC007967.4	0	0	0
AC007969.1	0	12.8186	17.4084
AC007969.2	26.0394	0	0
AC007991.1	0	0	0
AC007991.2	0	0	0
AC007991.3	0	10.9577	20.0589
AC007991.4	0	0	0
AC007992.1	0	0	0
AC007992.2	0	0	0
AC007993.1	0	0	0
AC007993.2	0	0	0
AC007993.3	0	0	0
AC007996.1	0.271763	0	0
AC007998.1	0	0	0
AC007998.2	0	0	0
AC007998.3	0	0	0
AC007998.4	3.68364	13.527	12.015
AC007998.5	0	0	0
AC008011.1	0	0	0
AC008011.2	2.33734	10.211	0.971235
AC008012.1	0	0.741169	1.94002
AC008013.1	8.15836	45.665	3.33785
AC008013.2	0	21.3873	0
AC008013.3	0	0	0
AC008014.1	6.29154	12.4768	0
AC008015.1	0	0	0
AC008026.1	0	0	0
AC008026.2	0	0	0
AC008026.3	0.319604	0.60382	0
AC008033.1	0	0	0
AC008033.2	0	0	0
AC008033.3	0	1.50095	0
AC008035.1	0	0	0
AC008038.1	0	0	0
AC008040.1	0	0	0
AC008040.2	0	0	0
AC008040.3	0	0	0
AC008040.4	0	0	0
AC008050.1	0	0	0
AC008055.1	0	0	0
AC008055.2	0.112339	0	0
AC008056.1	0	0	0
AC008056.2	0	0	0
AC008060.1	0	0	0
AC008060.2	0	0	0
AC008060.3	0	0	0
AC008060.4	0	0	0
AC008063.1	0	0	0
AC008063.2	0	0	0
AC008065.1	2.35335	0	0
AC008066.1	0	0	0
AC008067.1	0	0	0
AC008069.1	0	0.659127	0
AC008072.1	0	1.62873	0
AC008073.1	0	0	0
AC008073.2	0	0	0
AC008073.3	0.161664	0.223886	0
AC008074.1	0	0	2.92989
AC008074.2	0	0	0
AC008079.1	0.036036	0.261226	0.403214
AC008080.1	0	0	0
AC008080.2	0	0	0
AC008080.3	0	0	0
AC008080.4	0	0	0
AC008083.1	0	0	0
AC008083.2	0	0	0
AC008083.3	0	0	0
AC008088.1	0	0	0
AC008103.1	0.24999	0	0
AC008105.1	0.334076	2.07283	17.3379
AC008105.2	1.41207	3.20867	6.39249
AC008105.3	3.77248	7.03564	1.59827
AC008109.1	0	0	0
AC008114.1	1.30894	0	0
AC008115.1	0	0	0
AC008115.2	0	0	0
AC008115.3	0.776637	0	0
AC008115.4	0	0	0
AC008121.1	0	0	0
AC008121.2	0	0	0
AC008121.3	0	0	0
AC008124.1	0.688087	0.682664	0.445
AC008125.1	0	0	0
AC008126.1	0	0	0
AC008127.1	0	0	0
AC008127.2	0	0	0
AC008132.1	0	0	0
AC008132.2	0	0	0
AC008133.1	0	0	0
AC008133.2	0	0	0
AC008134.1	0	0	0
AC008147.1	0	0	0
AC008147.2	0.052299	0.363274	0
AC008147.3	0	0	0
AC008147.4	0	0.967639	0
AC008149.1	1.79804	3.34334	0
AC008154.1	0	0	0
AC008154.2	0	0	0
AC008155.1	0	0	0
AC008162.1	0	0	0
[truncated: 54,984 more rows]

## Sheet: Supplementary Data 6
Supplementary Data 6. FAK-RIP-enriched RNAs (more than five-fold enrichment compared to control) (log10 value).
gene	cellular total RNA	FAK-RIP (minimum of the two experiments)
IFITM2	0.757204	2.23584
ARHGAP33	0.498385	1.92177
AL354740.1	0.948034	2.33809
MYO1F	0.521731	1.84935
RF00017	1.7326	3.04134
AL162632.1	0.757849	2.05449
SEMA4D	0.655174	1.93588
SRRM3	0.45328	1.7334
RN7SK	2.60953	3.86324
LRP1	0.509003	1.75523
RNF207	0.893139	2.1267
AL354836.1	0.419158	1.62531
BAIAP3	0.368119	1.565
KRT6A	0.357271	1.5526
WDR90	0.472164	1.66629
CCDC200	0.396399	1.59048
OBSCN	0.500687	1.69298
AL121845.2	0.659372	1.84945
POLD1	0.632242	1.81678
D2HGDH	0.578786	1.74635
PIGL	1.37971	2.52856
AC011479.1	0.93985	2.08841
SLC6A8	0.618568	1.75301
KIF18B	0.82622	1.9583
DOT1L	0.550985	1.66579
PPDPF	1.75709	2.87027
RTEL1-TNFRSF6B	0.308879	1.42029
TRPM4	0.555308	1.66379
BSCL2	0.741054	1.84156
IGFLR1	0.382047	1.48135
AC007333.2	0.3948	1.49401
SIGIRR	0.644156	1.74315
SNHG19	0.778874	1.87339
UBALD2	0.77211	1.86468
MICALL2	0.813129	1.90552
AC012617.1	0.555919	1.64827
PLEKHA4	1.10895	2.2008
OPLAH	0.372777	1.46295
MAP3K11	0.871164	1.95959
PIDD1	0.374091	1.45823
SPAG4	0.324994	1.39364
KRT5	0.655007	1.72324
RPS28	1.88616	2.95261
CCDC189	0.33848	1.40321
SPON2	0.993456	2.05808
EME2	0.464718	1.52866
VPS9D1	0.437665	1.49959
METRN	0.427783	1.4897
ASPHD1	0.814349	1.87507
AC027644.3	0.313985	1.36953
AC009133.2	0.977289	2.03068
LIPE-AS1	0.340296	1.38855
MAP3K4	0.803839	1.84643
MZT2A	1.32987	2.3696
SLC9A3-AS1	1.63666	2.67552
DNASE1	0.390147	1.42789
RPS6KB2-AS1	0.336888	1.3734
CSAD	0.457519	1.48655
PAXX	1.09449	2.12246
AC027796.4	0.480376	1.50814
SPPL2B	1.02175	2.04734
ZNRF2P1	0.753629	1.77704
MAPK8IP3	1.17726	2.19432
HDAC10	0.669454	1.68611
NRGN	0.468284	1.48207
LTBP4	0.833825	1.84437
ZDHHC11	1.71002	2.71945
AD000864.1	0.746288	1.75559
MVD	0.748231	1.75706
ARID1A	1.4314	2.4326
CDC42BPG	0.495762	1.49669
B4GALNT4	1.03844	2.03904
AC145207.2	0.889838	1.88908
MCOLN1	0.423347	1.4215
AC004980.1	0.775835	1.77055
CHTF18	1.16809	2.16183
SLC25A22	0.900684	1.8859
TELO2	0.598114	1.58314
PILRB	0.960599	1.94539
NAPRT	0.817796	1.80203
PNKP	1.19743	2.17991
PKN3	0.394825	1.37577
DMPK	1.04523	2.02556
ZNF276	0.647287	1.61963
CROCC	0.724559	1.69635
AC011447.3	1.00354	1.97522
TYK2	1.24795	2.21902
HOXB-AS3	0.668043	1.6377
IRAK1	1.69352	2.6618
RALGDS	1.28135	2.24669
MAPK15	1.07369	2.03575
H19	4.22061	5.17747
SSH3	0.693662	1.64856
SPSB2	0.391339	1.34312
FANCA	0.832515	1.78386
AC084032.1	0.746427	1.69509
TCIRG1	1.01882	1.96716
ARHGEF1	1.17037	2.11419
GDF11	0.835846	1.77866
AC009133.6	0.560344	1.50038
FHOD1	0.513343	1.45035
ALDH16A1	0.682229	1.61834
ABCA7	0.623181	1.5544
AC011446.1	0.396806	1.3261
B4GALT2	0.776664	1.70447
SOGA1	0.895874	1.82343
ARHGEF17	0.756726	1.68244
AC008738.7	1.42504	2.34554
MS4A4E	0.378352	1.29878
AGAP3	1.24457	2.16306
NAT14	0.862788	1.78005
AC011511.3	0.794912	1.71214
LAMA5	1.78181	2.69546
SLC12A5	0.872781	1.78561
LSP1	1.58769	2.50002
CUEDC1	0.578796	1.48498
LRP3	1.11384	2.01926
JOSD2	0.666024	1.56821
CRACR2B	0.447716	1.34737
NNAT	0.341886	1.24134
KIFC2	0.938276	1.83635
MAFK	0.875538	1.77339
AC026740.1	0.434488	1.33109
TRAF2	1.56873	2.46508
LINC01160	0.333368	1.22767
TMEM184A	0.471727	1.36448
PKD1	1.14246	2.03499
AC007389.3	0.403365	1.29455
AL049779.1	0.39541	1.28351
LINC01067	0.436975	1.32456
IRF3	1.34341	2.22819
TEDC1	1.36464	2.24795
SLC43A2	0.529023	1.40722
MAZ	1.82635	2.70347
AMDHD2	0.626969	1.50163
DNHD1	0.55498	1.4277
H2AFB1	0.486851	1.35931
AC084125.2	0.342998	1.21543
FAAP20	1.16436	2.03516
SGSM2	1.43193	2.30098
ASMTL-AS1	0.940481	1.809
C19orf24	0.788213	1.65134
COX6B2	0.444286	1.30652
RAI1	1.13878	1.99296
PKP3	0.67393	1.52798
AC005726.1	0.667204	1.51978
SGSM3	1.04212	1.89199
TOR2A	0.456736	1.30616
ZFYVE28	0.456452	1.30584
STK11IP	0.687052	1.53553
CLEC12A-AS1	0.31239	1.15943
GABBR1	0.498572	1.34475
FP565260.1	0.324566	1.1687
ZSWIM9	0.437468	1.27884
FAM193B	1.0924	1.9334
AMDHD1	1.32587	2.16551
MAP2K2	1.33262	2.16915
GUK1	2.02229	2.85612
MT-RNR1	1.78166	2.61482
RHBDF1	0.771907	1.60353
AC006128.1	0.461425	1.29003
DVL2	1.026	1.85402
NPIPB12	0.94221	1.76833
TRIM3	0.808444	1.63353
ADGRL1	1.31645	2.13956
CPSF1	1.4446	2.26749
IQCN	0.370747	1.19334
MYO15B	0.602171	1.42293
SVIP	0.725176	1.5446
TTYH3	1.01145	1.83011
CAPN15	0.660601	1.47767
RAB11FIP3	1.31226	2.12912
LRRN2	0.463497	1.27894
UNC13D	1.01388	1.82925
DUS1L	1.11352	1.9288
TAF1C	0.714618	1.52936
IGFBP6	1.61471	2.42945
NME4	1.31672	2.13142
EPN1	1.71843	2.53287
MYO9B	1.437	2.25045
RNASE10	0.803033	1.61578
MED16	0.723436	1.53604
PTMS	2.07041	2.88256
SRRT	1.80348	2.61556
YPEL3	0.329336	1.13979
CEP131	0.71801	1.52839
AC034154.1	0.763082	1.57342
LINC00910	0.543	1.35137
MXRA8	0.365607	1.17329
RGL2	0.561176	1.36844
LINC02593	0.42675	1.23366
PABPC1L	1.48813	2.29371
LAMTOR4	1.22052	2.02579
ANKMY1	0.98592	1.78982
CRYBG2	0.576813	1.3805
H2AFX	1.20269	2.00622
AC114956.2	1.06328	1.86622
TMEM187	0.372125	1.17502
RHPN1	0.704189	1.50505
CAD	0.862774	1.66324
LENG8	1.24632	2.04666
PRKD2	0.725473	1.52579
KRT14	0.904098	1.70399
FAM122C	1.14026	1.93792
PTOV1-AS2	0.727918	1.52543
HRAS	1.54131	2.33754
SLC25A10	0.423482	1.21864
KRT13	0.71735	1.5107
C4orf48	0.994044	1.78668
YDJC	0.658148	1.45046
MAP3K10	0.48582	1.27734
MZF1	0.511541	1.30215
TMEM63A	0.75164	1.5402
C1QL1	0.477902	1.26373
LIN7B	0.583182	1.36895
RTEL1	1.09121	1.87625
FAM3A	0.86782	1.64954
POLM	0.516923	1.29822
PSRC1	0.748332	1.52927
DCAF15	0.851445	1.63227
PCSK6	0.603719	1.38409
TARS2	0.814302	1.59442
CYB561	1.00034	1.78028
AC074117.1	0.974346	1.75383
BARX1	1.08714	1.8653
TECPR1	0.735035	1.51273
HELZ2	1.12336	1.89886
AC114498.2	2.18673	2.96197
FBXL19	0.901987	1.67682
MBD3	1.08115	1.8538
KIFC3	0.756922	1.52817
ACAP3	1.14263	1.91279
PI4KAP1	0.760646	1.53049
FAM178B	0.38508	1.15463
AC126755.1	1.48727	2.25647
TMEM175	0.898918	1.66715
MPND	0.69368	1.46137
C12orf75	1.93296	2.69955
ABHD17A	0.826767	1.59308
DPP7	1.46577	2.23171
PEX16	0.825381	1.59109
RNPEPL1	0.750768	1.51628
NDUFAF8	1.24033	2.00555
MMP17	0.487738	1.25241
TNNT3	0.667939	1.43182
KLHL17	0.617922	1.38029
MROH1	1.07361	1.83514
CENPB	1.40093	2.16189
NBEAL2	0.524238	1.28514
TKFC	1.02554	1.78488
RFLNA	0.34587	1.10454
AGER	0.632572	1.39066
LGALS1	2.16436	2.92232
PPP1R14B	1.88452	2.64183
MT-RNR2	1.76277	2.51954
TFPT	1.07046	1.82526
MZT2B	1.68538	2.43947
SHKBP1	1.05167	1.80566
ZNF746	0.745328	1.4992
COMTD1	0.66161	1.41543
CIC	1.08793	1.84139
AKT1	1.79479	2.54649
DMWD	0.938147	1.68924
PTDSS2	1.03193	1.78225
RN7SKP9	1.16993	1.92017
BRAT1	0.625162	1.37501
HDAC7	1.25416	2.00368
SARS2	1.38702	2.13504
GET4	0.756037	1.5039
KMT5C	0.806838	1.55298
TBC1D3B	0.46395	1.20818
MACROD1	0.783943	1.52802
CPT1B	0.543411	1.28666
C21orf58	0.475457	1.21826
EPS8L2	1.61511	2.35784
VIM-AS1	1.02752	1.77004
IRF7	0.770065	1.5121
CU639417.4	0.306724	1.04834
GALNT9	0.493301	1.23475
MGLL	0.902554	1.64371
ZNF414	0.652862	1.39379
WNK2	0.983714	1.72452
FAM27E3	0.408275	1.149
PPP1R12C	1.24317	1.98314
ELFN2	0.781502	1.52047
IL4R	1.29792	2.03561
COL7A1	1.50045	2.238
SH3D21	0.861022	1.59768
SELENOO	0.347417	1.08302
FAM78A	0.390403	1.12588
AL928654.2	1.19393	1.9284
FAM20C	1.84848	2.58247
AC004951.1	0.752604	1.48658
SLC29A4	0.693995	1.4278
RF01957	2.6613	3.39486
BX255925.3	0.728225	1.46151
PPP2R3B	0.830314	1.56358
RPS19	2.80336	3.53652
GTPBP6	0.888441	1.62092
NRBP2	1.09026	1.82271
BTBD2	1.45476	2.18669
FZR1	0.739949	1.4717
CPTP	0.581269	1.31174
UAP1L1	0.712612	1.44289
AL627230.1	0.930184	1.66
AC019103.1	0.928331	1.65795
PEX11G	0.429155	1.1578
MEX3D	0.706455	1.43427
CTU2	0.698408	1.4258
MYBL2	1.64751	2.37255
PLEKHG4	0.790151	1.51502
MUS81	1.02038	1.74496
TSSC4	1.16499	1.88937
SPATC1L	0.573678	1.29787
YBX1	2.90188	3.62545
AC068580.4	1.0661	1.78936
CORO7	0.575832	1.29798
DECR2	0.679555	1.40048
BCL7C	0.578018	1.29766
ANKRD13D	1.02594	1.7453
VCX	1.06292	1.78157
CATSPERG	0.443911	1.1624
KRBA1	0.582213	1.29937
SLC25A1	0.8987	1.6155
AC044860.1	0.485892	1.20242
PRR12	0.60808	1.32322
KIF1C	1.7155	2.43001
AC067930.5	0.448787	1.16158
AC120114.4	1.16402	1.87665
UPK3BL1	0.868484	1.58065
NUTM2G	0.314331	1.02588
PGAP3	0.464091	1.17562
CHID1	1.36525	2.07666
FAM160B2	0.9341	1.64364
PKMYT1	0.895637	1.60504
HES6	0.746689	1.45575
ZNF219	0.744511	1.45252
TOGARAM2	1.19637	1.90423
CAPN10	0.541354	1.24903
OR6D1P	0.393746	1.10098
C19orf47	0.861739	1.56791
ARVCF	0.73112	1.43691
CCDC57	1.07602	1.78176
OCEL1	0.674566	1.37922
ATAD3A	1.48537	2.18968
AC091180.3	0.831463	1.53576
HOXB6	0.733776	1.43726
MXD3	0.641789	1.34527
TMUB1	0.959545	1.66239
TRAPPC5	1.43774	2.14045
ICAM5	0.647784	1.34911
TCF3	1.51182	2.21283
AC091390.4	0.955387	1.65565
LINC00165	0.345493	1.04489
FAK-RIP-enriched RNAs (354 transcripts) are listed according to the rank of enrichments. * Pseudogenes were excluded from this list.

## Sheet: Supplementary Data 7
Supplementary Data 7. GO enrichment analysis of the FAK-RIP-enriched RNAs.
Category	Term	Count	%	PValue	Genes
GOTERM_CC_DIRECT	GO:0005765~lysosomal membrane	9	3.2491	0.0323275	TCIRG1, TMEM175, STK11IP, LAMTOR4, LRP1, TMEM63A, SPPL2B, MCOLN1, TECPR1
GOTERM_CC_DIRECT	GO:0005871~kinesin complex	4	1.44404	0.0343646	KIFC2, KIF1C, KIF18B, KIFC3
GOTERM_CC_DIRECT	GO:0010008~endosome membrane	7	2.52708	0.0391868	TCIRG1, TMEM175, IRAK1, CPTP, IRF7, SPPL2B, MCOLN1
Category	Term	Count	%	PValue	Genes
GOTERM_BP_DIRECT	GO:0043507~positive regulation of JUN kinase activity	6	2.16606	6.2361e-05	DVL2, TRAF2, MAP3K4, MAP3K10, AGER, MAP3K11
GOTERM_BP_DIRECT	GO:1904355~positive regulation of telomere capping	4	1.44404	0.00129221	PNKP, MAP3K4, MAPK15, RTEL1
GOTERM_BP_DIRECT	GO:0035023~regulation of Rho protein signal transduction	6	2.16606	0.00536883	PLEKHG4, OBSCN, ARHGEF1, ARHGEF17, MYO9B, EPS8L2
GOTERM_BP_DIRECT	GO:0043547~positive regulation of GTPase activity	17	6.13718	0.00562527	DVL2, OBSCN, HRAS, LAMTOR4, ARHGEF1, ARHGEF17, MYO9B, RALGDS, TBC1D3B, RGL2, ARHGAP33, VPS9D1, SGSM2, ACAP3, SEMA4D, EPS8L2, AGAP3
GOTERM_BP_DIRECT	GO:0006281~DNA repair	10	3.61011	0.0056421	DOT1L, PNKP, FZR1, TFPT, POLD1, EME2, POLM, MUS81, FANCA, RTEL1
GOTERM_BP_DIRECT	GO:0046777~protein autophosphorylation	8	2.88809	0.0103087	AKT1, IRAK1, PRKD2, MAPK15, MAP3K10, CAD, WNK2, MAP3K11
GOTERM_BP_DIRECT	GO:0035556~intracellular signal transduction	12	4.33213	0.0254971	DVL2, AKT1, TYK2, PRKD2, CDC42BPG, MAP3K4, PKN3, SPSB2, MYO9B, WNK2, NRBP2, RGL2
GOTERM_BP_DIRECT	GO:0006468~protein phosphorylation	13	4.69314	0.0257875	OBSCN, IRAK1, FAM20C, PKMYT1, WNK2, DMPK, TYK2, AKT1, PRKD2, CDC42BPG, PKN3, NRBP2, MAP3K11
GOTERM_BP_DIRECT	GO:0007018~microtubule-based movement	5	1.80505	0.0261979	KIFC2, KIF1C, KIF18B, DNHD1, KIFC3
GOTERM_BP_DIRECT	GO:0006974~cellular response to DNA damage stimulus	8	2.88809	0.0262713	AKT1, IRF7, H2AFX, IRF3, PIDD1, MACROD1, FAAP20, BRAT1
GOTERM_BP_DIRECT	GO:0018105~peptidyl-serine phosphorylation	6	2.16606	0.0302537	AKT1, PRKD2, PKN3, MAP3K10, PKD1, DMPK
GOTERM_BP_DIRECT	GO:0039530~MDA-5 signaling pathway	2	0.722022	0.0410544	IRF7, IRF3
Category	Term	Count	%	PValue	Genes
GOTERM_MF_DIRECT	GO:0005524~ATP binding	40	14.4404	0.000150485	KIFC2, ABCA7, TARS2, MVD, HELZ2, FAM20C, PKMYT1, MYO9B, CAD, KIFC3, DMPK, AKT1, ATAD3A, MAP3K4, PKN3, OPLAH, TKFC, MYO15B, RTEL1, TRPM4, IRAK1, OBSCN, MAP2K2, MYO1F, KIF18B, WNK2, SARS2, KIF1C, TYK2, NME4, TOR2A, PNKP, PRKD2, CDC42BPG, MAPK15, MAP3K10, CHTF18, GUK1, NRBP2, MAP3K11
GOTERM_MF_DIRECT	GO:0016810~hydrolase activity, acting on carbon-nitrogen (but not peptide) bonds	4	1.44404	0.00138587	AMDHD1, AMDHD2, CAD, YDJC
GOTERM_MF_DIRECT	GO:0031435~mitogen-activated protein kinase kinase kinase binding	4	1.44404	0.00166528	TRAF2, MAPK8IP3, TCF3, MAP3K11
GOTERM_MF_DIRECT	GO:0004672~protein kinase activity	14	5.05415	0.00194942	IRAK1, OBSCN, MAP2K2, PKMYT1, CAD, DMPK, TYK2, AKT1, PRKD2, MAP3K4, PKN3, MAP3K10, NRBP2, MAP3K11
GOTERM_MF_DIRECT	GO:0004674~protein serine/threonine kinase activity	14	5.05415	0.0029171	IRAK1, OBSCN, MAP2K2, FAM20C, PKMYT1, WNK2, DMPK, AKT1, PRKD2, CDC42BPG, PKN3, MAP3K10, NRBP2, MAP3K11
GOTERM_MF_DIRECT	GO:0005089~Rho guanyl-nucleotide exchange factor activity	6	2.16606	0.00479579	PLEKHG4, OBSCN, ARHGEF1, ARHGEF17, EPS8L2, RGL2
GOTERM_MF_DIRECT	GO:0005515~protein binding	145	52.3466	0.00756882	HRAS, CROCC, LTBP4, FAM20C, PKMYT1, TSSC4, KIFC3, DMPK, RGL2, SHKBP1, GET4, MAP3K4, BTBD2, TMUB1, H2AFX, SPON2, TFPT, HDAC10, CORO7, ARID1A, WDR90, NME4, PNKP, RPS19, CHID1, UNC13D, ABHD17A, MED16, SGSM3, SPAG4, KRT14, TELO2, TRAPPC5, SPATC1L, PIDD1, CRACR2B, TRAF2, PPP2R3B, FZR1, RHPN1, MYO9B, MYBL2, RPS28, POLM, COX6B2, TCF3, DVL2, OBSCN, LAMTOR4, MAP2K2, LGALS1, SPPL2B, RNF207, MAFK, AGER, CYB…
GOTERM_MF_DIRECT	GO:0003774~motor activity	5	1.80505	0.014438	KIF1C, MYO15B, KIF18B, MYO1F, MYO9B
GOTERM_MF_DIRECT	GO:0003779~actin binding	10	3.61011	0.0182082	LSP1, DNASE1, TNNT3, CROCC, SSH3, MYO1F, MYO9B, CORO7, EPS8L2, FHOD1
GOTERM_MF_DIRECT	GO:0003777~microtubule motor activity	5	1.80505	0.0272036	KIFC2, KIF1C, KIF18B, DNHD1, KIFC3
GOTERM_MF_DIRECT	GO:0004706~JUN kinase kinase kinase activity	2	0.722022	0.0420504	MAP3K10, MAP3K11
GOTERM_MF_DIRECT	GO:0016812~hydrolase activity, acting on carbon-nitrogen (but not peptide) bonds, in cyclic amides	2	0.722022	0.0420504	AMDHD1, CAD
GOTERM_MF_DIRECT	GO:0017137~Rab GTPase binding	6	2.16606	0.0425991	MICALL2, UNC13D, RAB11FIP3, SGSM2, SGSM3, TBC1D3B
GOTERM_MF_DIRECT	GO:0005096~GTPase activator activity	9	3.2491	0.0463948	ARHGEF1, VPS9D1, ARHGAP33, SGSM2, ACAP3, SGSM3, MYO9B, AGAP3, TBC1D3B
GO categories enriched among FAK-RIP-enriched RNAs (Supplementary Data 6) are listed. GO enrichment analysis was performed using the DAVID platform for Cellular Component, Biological Process, and Molecular Function. Enrichments of RhoGEF/RhoGAP families, Kinesin families, and endosome/lysosome membrane proteins are highlighted in red. P-values are shown as non-adjusted p-values calculated by the …
